# Supplementary material for: Mitochondrial respiration atlas reveals differential changes in mitochondrial function across sex and age
Source: eLife. 2024 Dec 20;13:RP96926. doi: 10.7554/eLife.96926 (PMC11661797; doi:10.7554/eLife.96926)
Supplement: Figure 1—source data 1. [file elife-96926-fig1-data1.xlsx]

## Sheet: OLD - BAT
SMAPLE INFORMATION:	All data from Seahorse Machine:		Time (minutes)	NADH-OMBT1			Succ/Rot-OMBT1			NADH-OMBT2			Succ/Rot-OMBT2			NADH-OMBT3			Succ/Rot-OMBT3			NADH-OMBT4			Succ/Rot-OMBT4			NADH-OMBT5			Succ/Rot-OMBT5			NADH-OMBT6			Succ/Rot-OMBT6			NADH-OMBT7			Succ/Rot-OMBT7			NADH-OMBT8			Succ/Rot-OMBT8
Tissue: Brown Adipose Tissue (BAT)			1.30951	-0.404505	4.25197	1.82798	-10.6507	-9.38307	-0.225553	3.66969	1.80772	-12.9192	-7.1238	-9.55164	2.56239	7.99993	-7.35367	27.9169	2.19335	3.1919	-7.66937	9.66677	6.75194	-0.676677	7.40299	-8.43335	8.84384	3.44326	-3.15797	-2.11537	5.30739	-5.48557	5.2266	-3.81244	7.45887	-3.75729	1.7979	6.65349	13.1151	7.02252	-3.30046	1.31557	10.7161	-0.494396	-4.1022	-11.7794	6.01028	-7.83526	3.34674
Tissue prep: Frozen			5.75478	-0.134009	3.09097	4.19571	-9.45708	-2.69375	4.57468	0.581296	1.86686	-13.2468	-2.16398	-0.906711	23.2339	4.25073	-9.41761	29.4838	6.01269	9.8046	4.89191	13.4991	12.0001	0.06204	5.0586	3.64514	12.2525	10.4649	-7.4708	-0.820033	7.83009	-1.66567	7.32506	-3.1458	9.19942	-1.75809	3.13831	6.24368	18.1183	4.71312	-2.88052	1.86006	5.7078	5.7876	-1.75422	-7.73376	4.7131	-6.78153	8.62417
Both sides, enitre depot			10.1948	0.469364	3.3094	1.3778	-10.6542	-3.11559	6.53166	-0.147201	-2.61493	-9.85062	-0.463979	-4.46682	22.0707	-3.27886	-9.83207	29.6334	4.51262	11.0806	11.1219	11.5514	14.4753	1.09303	3.3362	10.2216	13.8127	12.3434	-3.28327	-2.98638	6.77478	-0.568176	6.75664	-4.32721	9.25313	-2.57547	7.32824	5.03049	23.1512	2.54799	0.219352	0.822004	7.45759	8.38252	0.7938	-7.36599	5.32076	-0.42803	8.62258
2 mL 1X MAS used			14.725	12.0756	20.2334	13.6999	64.7016	72.6913	69.1426	83.8612	104.177	79.3496	217.841	193.403	187.479	25.7267	41.9011	55.7923	106.049	123.274	102.572	66.0738	66.3737	57.6815	172.411	164.515	155.817	51.9493	52.148	35.4923	96.5225	106.98	88.145	66.8388	92.3042	60.7503	127.269	145.431	160.784	71.2464	52.8421	56.1016	176.998	165.402	148.083	46.9726	30.2047	53.2818	86.419
7 ml homogenizer used			19.1682	8.75569	19.6275	11.8687	66.2632	70.7796	69.4391	69.7151	87.8689	65.0365	210.053	192.671	186.016	18.9918	36.9551	49.5635	105.492	122.521	101.232	60.5578	59.6109	53.8042	168.794	160.704	155.168	45.5578	40.8587	30.6908	97.6267	105.865	88.067	56.9541	80.2775	49.3473	126.227	142.17	149.531	58.9215	46.6795	48.891	177.045	161.713	143.517	38.5897	24.2117	43.2758	86.0851
Sex: male and female			23.6072	7.21761	18.5511	12.6524	65.7837	68.5419	66.9541	64.6461	77.9244	57.219	201.08	186.35	181.645	19.1889	34.1275	56.3333	104.478	114.89	99.0883	56.8509	54.1501	51.2878	162.891	155.207	152.384	42.3178	45.2883	29.5255	96.7257	103.035	86.7395	53.457	72.0038	45.3259	125.128	135.578	147.64	54.6427	41.8077	43.7787	171.816	157.883	137.629	35.6741	22.9959	42.7824	80.9769
Strain: C57BL/6J			28.1345	-10.9831	-2.15085	-5.19917	-12.094	-3.02582	19.0282	-2.23485	-4.53597	-6.72873	17.7927	2.46643	9.05428	21.2596	-4.1596	47.7443	2.94928	17.1891	22.7937	12.3564	15.0933	2.88474	9.06757	0.035983	5.31808	16.9502	9.54972	3.587	24.2894	15.409	3.02414	8.12504	13.0021	6.38788	23.4889	11.4288	63.0537	11.1076	-3.46123	-4.68838	12.0738	8.35307	3.41505	6.82719	1.1582	63.6579	20.0635
Diet: Standard Chow			32.5764	-11.5599	-2.31089	-2.15524	-12.3856	-1.71792	18.1076	-2.31154	-1.99613	-7.62539	17.7924	7.85222	13.4075	13.7682	-1.60376	39.1883	7.71992	20.0381	19.9181	13.341	17.0425	5.5818	12.9117	2.0872	7.35924	7.08236	10.6192	4.50024	20.5816	19.7165	6.90745	6.58859	12.8563	5.23091	23.7204	15.4863	67.0621	11.1088	-5.86591	-5.57065	16.1696	14.5545	4.02263	3.86512	3.21627	2.58364	14.2991
Age: 80 weeks			37.0162	-10.7647	-2.83961	-1.73347	-9.89121	0.242355	19.7481	-1.93366	-1.79919	4.95147	20.1564	13.0036	18.3415	11.813	0.314864	7.19909	10.8535	20.3799	20.4691	13.6534	17.2445	6.16296	14.9378	6.85191	10.533	11.6608	13.8875	5.24838	21.4223	20.875	9.09473	5.97838	13.2281	4.85322	24.8824	20.6054	69.5391	11.36	-6.74713	-5.33735	19.9477	6.882	4.88039	-1.21629	4.42806	-14.0769	17.1181
Protein used: 2 ug/well			41.5417	144.093	133.359	134.786	220.896	200.258	200.295	271.168	271.487	255.171	266.293	350.957	324.46	305.736	301.068	281.765	344.466	352.891	318.575	374.273	422.263	405.729	328.89	434.743	415.469	365.052	296.398	291.511	207.164	222.476	257.512	281.645	231.365	223.027	149.77	201.374	226.515	265.27	262.894	280.422	401.35	355.423	268.058	133.792	134.176	100.728	161.84
			45.9833	150.334	139.473	136.655	221.416	194.627	188.634	249.304	281.603	262.527	279.252	326.212	287.902	302.426	315.148	291.473	383.629	338.714	313.519	435.269	444.78	426.146	343.707	476.787	396.689	363.379	312.571	320.483	210.284	218.83	241.391	258.97	240.695	231.934	156.593	193.382	205.827	258.917	275.952	292.375	369.544	317.478	246.491	132.567	120.888	107.512	148.067
SHEET LEGEND:			50.4247	145.07	133.224	129.243	232.575	181.08	169.699	229.613	267.529	238.464	292.453	290.79	243.745	290.032	302.122	284.858	398.578	303.868	286.175	442.349	433.317	410.793	361.281	435.865	344.67	344.07	297.442	310.942	206.446	208.086	219.63	228.233	221.426	221.292	161.267	193.114	186.373	244.478	264.79	271.706	312.009	266.308	218.415	116.645	99.6351	102.292	125.896
YM = Young Male			54.9453	5.87008	1.63817	0.294503	4.82614	8.74893	11.068	5.04287	8.71743	6.23445	24.5355	22.9215	14.2096	18.6237	6.02608	10.7986	22.4743	22.9071	16.6702	20.6061	15.1188	10.5808	20.5003	21.1671	20.521	22.4449	9.39697	3.94781	28.1046	22.4993	11.8955	9.25131	12.3118	-2.40736	30.1745	24.7048	56.7606	2.20751	5.52056	0.824597	25.0045	17.0961	16.0459	-0.762697	7.219	43.0495	4.87284
YF = Young Female			59.3894	5.62494	4.72269	1.01711	7.54566	6.90141	11.6952	2.41008	7.07203	1.49046	23.1043	20.032	20.1792	17.4446	8.17864	12.4542	20.0277	23.3075	20.991	21.9123	17.7922	12.1701	20.2612	17.4793	24.8355	27.6245	9.50927	8.07261	18.8128	20.9564	13.6021	11.3355	10.7316	1.2692	27.2775	23.0366	57.7938	6.77548	6.34285	-0.029814	25.8086	17.085	19.5252	1.70728	11.0397	-7.50465	8.20763
OM = Old Male			63.8401	7.31482	7.13006	2.0929	9.70069	9.70699	13.3764	4.41641	9.33769	4.41663	23.902	22.0776	19.0857	17.5739	10.9868	15.7119	23.3929	25.4651	23.0872	26.1007	23.9804	17.3762	24.1879	23.7858	30.7617	34.4656	16.4245	8.86687	21.0676	21.6812	15.8983	13.2038	13.4318	7.25796	26.3351	25.3429	58.3889	11.0318	9.61163	2.49935	29.6627	19.7508	16.195	2.85188	9.87908	7.98853	10.1012
OF = Old Female
BT = Brown Adipose Tissue (BAT)	Biological Sample Average:		Time (minutes)	NADH-OMBT1	NADH-OMBT2	NADH-OMBT3	NADH-OMBT4	NADH-OMBT5	NADH-OMBT6	NADH-OMBT7	NADH-OMBT8	NADH-OMBT9	NADH-OMBT10		Succ/Rot-OMBT1	Succ/Rot-OMBT2	Succ/Rot-OMBT3	Succ/Rot-OMBT4	Succ/Rot-OMBT5	Succ/Rot-OMBT6	Succ/Rot-OMBT7	Succ/Rot-OMBT8	Succ/Rot-OMBT9	Succ/Rot-OMBT10			NADH-OFBT1	NADH-OFBT2	NADH-OFBT3	NADH-OFBT4	NADH-OFBT5	NADH-OFBT6	NADH-OFBT7	NADH-OFBT8	NADH-OFBT9	NADH-OFBT10		Succ/Rot-OFBT1	Succ/Rot-OFBT2	Succ/Rot-OFBT3	Succ/Rot-OFBT4	Succ/Rot-OFBT5	Succ/Rot-OFBT6	Succ/Rot-OFBT7	Succ/Rot-OFBT8	Succ/Rot-OFBT9	Succ/Rot-OFBT10
1, 2, 3…10 = sample number	(the average of three technical replicates per biological sample)		1.30951	1.89181	-2.48059	9.52105	5.24735	-0.610026	-0.0369533	1.67921	-4.53479	4.0221	17.8592		-6.7531	-4.70435	-0.761371	2.60449	1.68281	7.18884	2.03984	0.496164	7.90324	9.28596			0.296035	1.44618	-0.724971	-1.66733	-4.23493	-1.05325	-0.223594	4.08172	3.29297	3.47429		1.99686	-5.15061	-4.74926	1.15946	-0.454914	0.918492	0.413405	6.58392	1.11092	4.66173
MTDR = mitoTracker Deep Red			5.75478	2.38422	-3.59954	8.10562	8.52041	0.724686	1.43184	1.23089	-3.2674	0.025496	11.9546		-2.52539	6.72106	6.90307	6.98541	4.49649	9.16675	3.24706	4.67951	6.81713	4.08799			-0.906485	5.52068	2.69428	-2.19544	-2.08273	-1.1932	-0.479872	0.589814	0.810346	5.09409		2.71994	-0.632204	-0.901089	2.23939	-0.65408	6.21289	1.05224	0.382801	-3.29527	2.16447
			10.1948	1.71885	-4.20425	5.50748	9.03991	2.02459	0.783485	1.19645	-0.82442	-0.504867	11.6054		-2.41272	5.7133	8.90504	9.1235	4.32108	11.8366	5.54464	4.90432	5.62362	4.43214			-2.82101	4.05921	3.19776	-2.91566	-1.40491	-3.01706	0.213408	0.935217	1.73647	7.83957		3.61867	-0.907896	2.26473	2.28731	0.437237	5.13183	1.26629	0.132041	-2.90791	1.85751
			14.725	15.3363	89.1294	41.14	63.3763	46.5299	73.2977	60.0633	43.4864	6.97282	41.262		68.8452	199.574	110.632	164.247	97.2159	144.495	163.495	84.7881	63.5104	20.009			107.891	108.31	54.8316	120.702	127.852	68.8619	59.528	93.0549	23.5313	34.32		178.07	190.569	104.095	168.096	194.711	147.229	102.343	48.4488	18.4432	75.0798
			19.1682	13.4173	74.2068	35.1701	57.991	39.0358	62.193	51.4973	35.3591	6.13999	36.8148		68.8273	196.247	109.748	161.555	97.1861	139.31	160.758	78.7575	55.069	16.0317			89.5318	90.4913	48.102	97.6534	103.306	58.7004	51.213	79.6698	21.0638	30.8948		171.082	185.736	97.8907	164.397	188.721	141.671	97.4406	52.5087	20.297	72.8782
			23.6072	12.807	66.5965	36.5499	54.0962	39.0439	56.9289	46.7431	33.8175	5.18318	33.1488		67.0932	189.692	106.152	156.827	95.5001	136.115	155.776	77.4597	44.4831	12.1673			80.1199	80.3348	46.2091	86.8681	87.9896	52.7927	47.2989	71.1428	19.1218	30.7945		161.513	178.326	95.0947	159.638	180.931	136.501	92.2278	52.1377	20.2016	64.2037
			28.1345	-6.11102	-4.49985	21.6148	10.1115	10.029	9.17168	0.986001	23.8811	9.5135	12.3954		1.3028	9.77113	14.3107	4.80721	14.2408	32.6571	7.94731	14.6616	15.0968	19.129			3.36663	-0.385946	7.76055	6.49649	10.6565	-1.23831	3.41229	14.1956	4.20422	23.5066		11.2702	0.645466	22.0528	7.58104	6.18176	11.5583	0.697816	13.1105	7.33197	11.4281
			32.5764	-5.34201	-3.97769	17.1176	11.9884	7.40062	8.22528	-0.109249	3.22168	8.42471	11.624		1.33469	13.0174	15.892	7.45271	15.7352	35.4229	11.5822	12.522	14.8975	18.1105			3.42105	0.49289	9.39022	7.95582	11.4797	-0.490639	6.22724	15.1538	1.93217	20.9828		11.8922	5.32221	20.038	9.2221	9.71377	12.8339	1.89986	13.0551	4.80861	13.7504
			37.0162	-5.11259	0.406206	6.4423	12.3536	10.2656	8.01991	-0.241483	-3.62172	9.33439	11.1157		3.36641	17.1672	17.2342	10.7742	17.1307	38.3423	10.57	15.4584	14.7088	17.4635			3.81142	2.43941	10.9164	8.30089	12.64	0.621973	6.47974	14.7773	2.09833	18.5345		13.8312	9.80869	17.0141	12.8953	12.2469	17.2724	2.57959	11.945	4.7326	16.1806
			41.5417	137.413	265.942	296.19	400.755	317.654	245.345	269.529	122.899	144.209	106.256		207.15	313.903	338.644	393.034	229.051	192.553	341.61	153.396	93.1045	64.4752			198.763	388.63	242.786	269.323	322.401	213.997	178.029	169.906	132.549	187.875		235.146	386.29	201.841	205.308	294.477	221.618	136.234	96.6803	80.7521	141.667
			45.9833	142.154	264.478	303.016	435.399	332.144	243.866	275.748	120.323	164.551	118.494		201.559	297.788	345.288	405.728	223.501	185.267	311.171	140.248	96.3891	67.7518			208.184	412.619	248.506	268.626	344.647	228.707	172.923	184.917	144.477	203.397		214.041	373.368	199.192	203.275	268.059	229.079	129.26	106.819	87.6652	152.061
			50.4247	135.846	245.202	292.337	428.82	317.485	223.65	260.325	106.191	163.22	113.18		194.451	275.663	329.541	380.605	211.387	180.251	265.577	121.564	93.9268	67.3105			203.126	391.351	234.998	244.912	323.396	217.263	151.777	183.86	141.255	201.485		187.26	329.419	187.995	194.695	234.472	220.962	114.791	106.851	87.2441	149.872
			54.9453	2.60092	6.66492	11.8161	15.4352	11.9299	6.38526	2.85089	16.5019	16.63	3.47234		8.21434	20.5555	20.6839	20.7294	20.8331	37.2133	19.3822	4.09397	12.9163	19.0136			4.08883	11.66	11.5623	8.69772	11.3561	5.57806	10.561	7.60861	8.77105	25.0598		15.1883	16.9073	20.8797	14.0628	16.0106	13.5803	9.91838	14.3494	8.69515	25.1657
			59.3894	3.78825	3.65753	12.6925	17.2915	15.0688	7.77877	4.36284	1.74744	15.5452	6.3579		8.71409	21.1052	21.4421	20.8587	17.7905	36.036	20.8062	5.1381	12.4494	14.9551			7.50718	16.9724	9.716	9.23518	15.7803	7.77303	9.8993	9.77106	9.09333	22.2146		17.1837	20.2829	21.3559	14.1011	18.6933	20.8557	10.6708	11.7648	4.42404	19.9853
			63.8401	5.51259	6.05691	14.7575	22.4858	19.919	11.2978	7.71425	6.9065	16.6408	8.85994		10.928	21.6884	23.9817	26.2451	19.549	36.689	21.8695	6.31556	15.2876	14.4383			9.77161	22.6158	22.838	11.2131	20.0299	10.9481	12.9837	12.5951	9.53072	23.036		18.6123	24.0804	19.1419	16.653	21.3773	23.0687	12.8139	11.3861	4.75326	18.8193
	Complex Linked Resp. Averages:			OMBT1	OMBT2	OMBT3	OMBT4	OMBT5	OMBT6	OMBT7	OMBT8	OMBT9	OMBT10														OFBT1	OFBT2	OFBT3	OFBT4	OFBT5	OFBT6	OFBT7	OFBT8	OFBT9	OFBT10
	(average of three consectutive time points)		CI	13.8536	76.6442	37.62	58.4879	41.5365	64.1399	52.7679	37.5543	6.09867	37.0752													CI	92.5143	93.0452	49.7142	101.741	106.382	60.1183	52.68	81.2892	21.2389	32.0031
			CII	68.2552	195.171	108.844	160.877	96.634	139.973	160.01	80.3351	54.3542	16.0693													CII	170.222	184.877	99.0267	164.044	188.121	141.8	97.3371	51.0317	19.6473	70.7206
			CIV	169.762	277.163	317.503	407.39	271.87	211.822	287.327	127.436	125.9	89.5781													CIV	207.753	380.279	219.22	231.023	297.909	221.938	147.169	141.505	112.324	172.726
	Biological Sample Avg/ug pro:		Time (minutes)	NADH-OMBT1	NADH-OMBT2	NADH-OMBT3	NADH-OMBT4	NADH-OMBT5	NADH-OMBT6	NADH-OMBT7	NADH-OMBT8	NADH-OMBT9	NADH-OMBT10		Succ/Rot-OMBT1	Succ/Rot-OMBT2	Succ/Rot-OMBT3	Succ/Rot-OMBT4	Succ/Rot-OMBT5	Succ/Rot-OMBT6	Succ/Rot-OMBT7	Succ/Rot-OMBT8	Succ/Rot-OMBT9	Succ/Rot-OMBT10			NADH-OFBT1	NADH-OFBT2	NADH-OFBT3	NADH-OFBT4	NADH-OFBT5	NADH-OFBT6	NADH-OFBT7	NADH-OFBT8	NADH-OFBT9	NADH-OFBT10		Succ/Rot-OFBT1	Succ/Rot-OFBT2	Succ/Rot-OFBT3	Succ/Rot-OFBT4	Succ/Rot-OFBT5	Succ/Rot-OFBT6	Succ/Rot-OFBT7	Succ/Rot-OFBT8	Succ/Rot-OFBT9	Succ/Rot-OFBT10
			1.30951	0.945907	-1.2403	4.76052	2.62367	-0.305013	-0.0184767	0.839606	-2.2674	2.01105	8.92961		-3.37655	-2.35217	-0.380685	1.30225	0.841403	3.59442	1.01992	0.248082	3.95162	4.64298			0.148018	0.723089	-0.362486	-0.833664	-2.11747	-0.526627	-0.111797	2.04086	1.64648	1.73715		0.99843	-2.57531	-2.37463	0.579729	-0.227457	0.459246	0.206702	3.29196	0.555461	2.33086
			5.75478	1.19211	-1.79977	4.05281	4.2602	0.362343	0.715921	0.615443	-1.6337	0.012748	5.97729		-1.26269	3.36053	3.45153	3.49271	2.24825	4.58338	1.62353	2.33975	3.40857	2.04399			-0.453243	2.76034	1.34714	-1.09772	-1.04136	-0.5966	-0.239936	0.294907	0.405173	2.54704		1.35997	-0.316102	-0.450544	1.1197	-0.32704	3.10645	0.526121	0.1914	-1.64764	1.08224
			10.1948	0.859427	-2.10213	2.75374	4.51995	1.0123	0.391742	0.598224	-0.41221	-0.252433	5.8027		-1.20636	2.85665	4.45252	4.56175	2.16054	5.91831	2.77232	2.45216	2.81181	2.21607			-1.41051	2.0296	1.59888	-1.45783	-0.702453	-1.50853	0.106704	0.467609	0.868233	3.91979		1.80934	-0.453948	1.13236	1.14365	0.218619	2.56591	0.633147	0.0660203	-1.45395	0.928755
			14.725	7.66815	44.5647	20.57	31.6882	23.2649	36.6489	30.0317	21.7432	3.48641	20.631		34.4226	99.7871	55.3158	82.1237	48.6079	72.2473	81.7473	42.3941	31.7552	10.0045			53.9456	54.1548	27.4158	60.351	63.926	34.4309	29.764	46.5274	11.7656	17.16		89.0352	95.2847	52.0473	84.0481	97.3553	73.6143	51.1714	24.2244	9.22159	37.5399
			19.1682	6.70866	37.1034	17.5851	28.9955	19.5179	31.0965	25.7487	17.6795	3.07	18.4074		34.4136	98.1234	54.8741	80.7777	48.593	69.6548	80.379	39.3788	27.5345	8.01586			44.7659	45.2457	24.051	48.8267	51.6528	29.3502	25.6065	39.8349	10.5319	15.4474		85.541	92.8681	48.9453	82.1985	94.3603	70.8354	48.7203	26.2543	10.1485	36.4391
			23.6072	6.40352	33.2983	18.275	27.0481	19.5219	28.4644	23.3715	16.9087	2.59159	16.5744		33.5466	94.846	53.0761	78.4136	47.75	68.0577	77.888	38.7299	22.2415	6.08365			40.0599	40.1674	23.1045	43.434	43.9948	26.3963	23.6495	35.5714	9.56089	15.3973		80.7566	89.1628	47.5474	79.8189	90.4655	68.2506	46.1139	26.0689	10.1008	32.1018
			28.1345	-3.05551	-2.24992	10.8074	5.05574	5.01448	4.58584	0.493001	11.9405	4.75675	6.19772		0.6514	4.88556	7.15534	2.40361	7.12042	16.3286	3.97366	7.33081	7.54839	9.56449			1.68331	-0.192973	3.88028	3.24825	5.32827	-0.619156	1.70614	7.09782	2.10211	11.7533		5.63509	0.322733	11.0264	3.79052	3.09088	5.77914	0.348908	6.55527	3.66599	5.71403
			32.5764	-2.671	-1.98884	8.5588	5.99422	3.70031	4.11264	-0.0546245	1.61084	4.21236	5.81199		0.667343	6.50868	7.94602	3.72636	7.86759	17.7115	5.79111	6.261	7.44875	9.05526			1.71052	0.246445	4.69511	3.97791	5.73986	-0.245319	3.11362	7.57689	0.966083	10.4914		5.94611	2.6611	10.019	4.61105	4.85688	6.41695	0.949932	6.52756	2.4043	6.87519
			37.0162	-2.5563	0.203103	3.22115	6.17682	5.13279	4.00995	-0.120741	-1.81086	4.6672	5.55787		1.68321	8.5836	8.61708	5.38712	8.56534	19.1712	5.28502	7.72921	7.35439	8.73175			1.90571	1.21971	5.45819	4.15045	6.32001	0.310986	3.23987	7.38865	1.04916	9.26724		6.91559	4.90434	8.50707	6.44766	6.12347	8.63619	1.2898	5.97251	2.3663	8.09028
			41.5417	68.7064	132.971	148.095	200.378	158.827	122.673	134.764	61.4493	72.1044	53.1282		103.575	156.952	169.322	196.517	114.525	96.2765	170.805	76.6979	46.5523	32.2376			99.3813	194.315	121.393	134.662	161.2	106.999	89.0143	84.9529	66.2743	93.9376		117.573	193.145	100.92	102.654	147.239	110.809	68.1172	48.3401	40.3761	70.8336
			45.9833	71.0769	132.239	151.508	217.699	166.072	121.933	137.874	60.1613	82.2753	59.247		100.779	148.894	172.644	202.864	111.751	92.6337	155.585	70.1238	48.1946	33.8759			104.092	206.309	124.253	134.313	172.323	114.354	86.4616	92.4583	72.2383	101.699		107.02	186.684	99.5962	101.637	134.029	114.539	64.6302	53.4096	43.8326	76.0307
			50.4247	67.923	122.601	146.169	214.41	158.742	111.825	130.162	53.0953	81.61	56.5902		97.2257	137.831	164.77	190.303	105.694	90.1255	132.789	60.7819	46.9634	33.6553			101.563	195.675	117.499	122.456	161.698	108.632	75.8884	91.93	70.6277	100.742		93.6299	164.709	93.9976	97.3473	117.236	110.481	57.3954	53.4255	43.622	74.9358
			54.9453	1.30046	3.33246	5.90807	7.71761	5.96494	3.19263	1.42545	8.25097	8.31502	1.73617		4.10717	10.2778	10.3419	10.3647	10.4166	18.6066	9.69108	2.04699	6.45814	9.5068			2.04442	5.83002	5.78116	4.34886	5.67803	2.78903	5.2805	3.80431	4.38553	12.5299		7.59416	8.45365	10.4399	7.03142	8.00528	6.79013	4.95919	7.17472	4.34757	12.5828
			59.3894	1.89412	1.82876	6.34623	8.64577	7.53439	3.88938	2.18142	0.873721	7.77259	3.17895		4.35705	10.5526	10.721	10.4293	8.89523	18.018	10.4031	2.56905	6.2247	7.47757			3.75359	8.48621	4.858	4.61759	7.89013	3.88651	4.94965	4.88553	4.54666	11.1073		8.59184	10.1414	10.678	7.05054	9.34665	10.4278	5.33542	5.8824	2.21202	9.99267
			63.8401	2.7563	3.02846	7.37876	11.2429	9.9595	5.64892	3.85713	3.45325	8.32042	4.42997		5.46402	10.8442	11.9909	13.1226	9.77451	18.3445	10.9348	3.15778	7.64379	7.21914			4.88581	11.3079	11.419	5.60655	10.015	5.47405	6.49186	6.29756	4.76536	11.518		9.30616	12.0402	9.57093	8.32651	10.6887	11.5343	6.40693	5.69305	2.37663	9.40967
	Complex Linked Resp. Avg/ug pro:			OMBT1	OMBT2	OMBT3	OMBT4	OMBT5	OMBT6	OMBT7	OMBT8	OMBT9	OMBT10														OFBT1	OFBT2	OFBT3	OFBT4	OFBT5	OFBT6	OFBT7	OFBT8	OFBT9	OFBT10
			CI	6.92678	38.3221	18.81	29.2439	20.7682	32.0699	26.384	18.7772	3.04933	18.5376													CI	46.2571	46.5226	24.8571	50.8706	53.1912	30.0592	26.34	40.6446	10.6195	16.0016
			CII	34.1276	97.5855	54.422	80.4384	48.317	69.9866	80.0048	40.1676	27.1771	8.03467													CII	85.1109	92.4385	49.5133	82.0219	94.0603	70.9001	48.6685	25.5159	9.82364	35.3603
			CIV	84.8811	138.581	158.751	203.695	135.935	105.911	143.663	63.7182	62.95	44.789													CIV	103.877	190.14	109.61	115.512	148.954	110.969	73.5845	70.7527	56.1618	86.3631
	Biological Sample Avg/MTDR:		Time (minutes)	NADH-OMBT1	NADH-OMBT2	NADH-OMBT3	NADH-OMBT4	NADH-OMBT5	NADH-OMBT6	NADH-OMBT7	NADH-OMBT8	NADH-OMBT9	NADH-OMBT10		Succ/Rot-OMBT1	Succ/Rot-OMBT2	Succ/Rot-OMBT3	Succ/Rot-OMBT4	Succ/Rot-OMBT5	Succ/Rot-OMBT6	Succ/Rot-OMBT7	Succ/Rot-OMBT8	Succ/Rot-OMBT9	Succ/Rot-OMBT10			NADH-OFBT1	NADH-OFBT2	NADH-OFBT3	NADH-OFBT4	NADH-OFBT5	NADH-OFBT6	NADH-OFBT7	NADH-OFBT8	NADH-OFBT9	NADH-OFBT10		Succ/Rot-OFBT1	Succ/Rot-OFBT2	Succ/Rot-OFBT3	Succ/Rot-OFBT4	Succ/Rot-OFBT5	Succ/Rot-OFBT6	Succ/Rot-OFBT7	Succ/Rot-OFBT8	Succ/Rot-OFBT9	Succ/Rot-OFBT10
			1.30951	0.000258243	-0.000254537	0.00105397	0.000564868	-7.08797e-05	-4.44284e-06	0.000139075	-0.000505489	0.000608091	0.00358123		-0.000921837	-0.00048272	-8.4283e-05	0.00028037	0.000195527	0.000864303	0.000168943	5.53069e-05	0.00119487	0.00186207			3.77909e-05	0.000163227	-8.79553e-05	-0.000172932	-0.00037546	-9.16965e-05	-2.16739e-05	0.000963965	0.000704514	0.000588434		0.000254913	-0.00058134	-0.000576192	0.000120257	-4.03318e-05	7.99642e-05	4.0073e-05	0.0015549	0.000237676	0.000789548
			5.75478	0.00032546	-0.000369354	0.000897285	0.000917208	8.42021e-05	0.000172148	0.000101944	-0.000364214	3.85468e-06	0.0023972		-0.00034473	0.000689658	0.000764163	0.000751969	0.000522453	0.0011021	0.000268928	0.00052162	0.00103067	0.000819745			-0.000115719	0.000623109	0.000326876	-0.000227707	-0.00018465	-0.00010388	-4.65159e-05	0.000139294	0.000173369	0.000862776		0.00034722	-7.13557e-05	-0.000109322	0.000232266	-5.79894e-05	0.000540896	0.000101998	9.04047e-05	-0.000705007	0.000366593
			10.1948	0.000234634	-0.000431404	0.000609673	0.000973132	0.00023524	9.41971e-05	9.90921e-05	-9.18974e-05	-7.63296e-05	0.00232718		-0.00032935	0.00058625	0.000985779	0.00098213	0.000502072	0.0014231	0.000459217	0.00054668	0.000850222	0.000888757			-0.000360122	0.000458155	0.000387961	-0.000302407	-0.000124556	-0.000262666	2.06865e-05	0.000220867	0.000371508	0.00132777		0.000461948	-0.000102472	0.000274763	0.000237235	3.87646e-05	0.000446778	0.000122747	3.11836e-05	-0.000622132	0.000314603
			14.725	0.00209349	0.0091457	0.00455416	0.00682236	0.00540636	0.00881247	0.00497456	0.00484738	0.0010542	0.00827407		0.00939776	0.0204786	0.0122468	0.017681	0.0112956	0.0173724	0.0135409	0.00945125	0.00960198	0.00401231			0.0137731	0.0122247	0.0066523	0.012519	0.0113351	0.00599513	0.00577029	0.0219764	0.0050344	0.00581271		0.0227319	0.0215092	0.012629	0.0174347	0.0172626	0.0128178	0.00992049	0.011442	0.00394583	0.0127161
			19.1682	0.00183154	0.00761447	0.0038933	0.00624264	0.00453561	0.00747736	0.00426511	0.00394145	0.000928291	0.00738231		0.00939532	0.0201372	0.012149	0.0173912	0.0112922	0.016749	0.0133143	0.00877903	0.00832575	0.00321477			0.0114293	0.0102136	0.00583585	0.0101284	0.00915887	0.00511047	0.00496428	0.0188153	0.00450649	0.0052326		0.0218398	0.0209637	0.0118763	0.017051	0.0167316	0.0123339	0.00944531	0.0124008	0.00434245	0.0123432
			23.6072	0.00174824	0.00683356	0.00404604	0.00582338	0.00453656	0.00684447	0.00387135	0.0037696	0.000783633	0.00664718		0.00915861	0.0194646	0.0117509	0.0168822	0.0110963	0.0163649	0.0129017	0.00863436	0.00672529	0.00243985			0.0102278	0.00906723	0.0056062	0.00900981	0.00780098	0.00459614	0.00458487	0.0168016	0.00409101	0.00521561		0.0206183	0.0201273	0.0115371	0.0165574	0.016041	0.0118838	0.00894001	0.0123132	0.00432203	0.0108741
			28.1345	-0.00083419	-0.000461736	0.00239274	0.00108848	0.00116528	0.0011027	8.16625e-05	0.002662	0.00143832	0.0024856		0.00017784	0.00100263	0.00158418	0.000517489	0.00165466	0.00392632	0.000658212	0.00163432	0.00228245	0.00383585			0.000429773	-4.3561e-05	0.000941529	0.000673805	0.000944788	-0.000107808	0.000330767	0.00335253	0.000899471	0.00398127		0.00143872	7.28525e-05	0.0026755	0.000786293	0.000548062	0.00100627	6.76421e-05	0.00309627	0.00156864	0.00193555
			32.5764	-0.000729214	-0.000408156	0.0018949	0.00129054	0.000859887	0.000988913	-9.04821e-06	0.000359117	0.00127371	0.0023309		0.000182192	0.00133573	0.00175923	0.000802273	0.00182829	0.00425884	0.000959262	0.00139582	0.00225232	0.00363162			0.00043672	5.56316e-05	0.00113924	0.000825164	0.00101777	-4.27151e-05	0.000603631	0.00357882	0.000413377	0.00355382		0.00151812	0.000600707	0.00243106	0.0009565	0.000861203	0.00111732	0.000184161	0.00308318	0.00102878	0.00232888
			37.0162	-0.000697898	4.16814e-05	0.000713157	0.00132985	0.00119277	0.000964221	-2.00001e-05	-0.00040371	0.00141124	0.00222899		0.000459535	0.00176155	0.00190781	0.00115983	0.00199043	0.00460983	0.000875431	0.00172313	0.00222378	0.00350187			0.000486555	0.000275332	0.0013244	0.000860955	0.00112064	5.41491e-05	0.000628107	0.00348991	0.000448927	0.00313915		0.00176565	0.00110709	0.0020642	0.00133748	0.00108579	0.00150374	0.00025005	0.00282101	0.00101252	0.00274047
			41.5417	0.0187576	0.0272887	0.0327879	0.0431407	0.0369086	0.0294975	0.0223229	0.0136994	0.0218026	0.0213071		0.0282771	0.0322101	0.0374876	0.0423095	0.0266137	0.0231503	0.0282928	0.0170989	0.0140762	0.0129289			0.0253734	0.0438639	0.0294554	0.0279337	0.0285834	0.0186307	0.017257	0.0401261	0.0283581	0.0318201		0.030018	0.0435998	0.0244878	0.0212942	0.0261077	0.0192942	0.0132057	0.0228326	0.0172765	0.0239939
			45.9833	0.0194048	0.0271385	0.0335436	0.04687	0.0385922	0.0293196	0.022838	0.0134122	0.024878	0.0237611		0.0275139	0.0305565	0.038223	0.043676	0.0259689	0.0222744	0.0257718	0.0156333	0.0145728	0.013586			0.0265762	0.0465715	0.0301494	0.0278615	0.0305557	0.0199113	0.0167621	0.0436711	0.0309101	0.034449		0.0273238	0.0421414	0.0241665	0.0210833	0.0237656	0.0199437	0.0125297	0.0252271	0.0187555	0.0257544
			50.4247	0.0185437	0.0251606	0.0323615	0.0461618	0.0368889	0.0268891	0.0215606	0.011837	0.0246768	0.0226956		0.0265437	0.0282862	0.0364798	0.0409716	0.0245614	0.0216713	0.0219956	0.0135506	0.0142006	0.0134975			0.0259305	0.044171	0.0285105	0.0254019	0.0286717	0.018915	0.0147123	0.0434216	0.0302209	0.0341251		0.023905	0.0371809	0.022808	0.0201934	0.0207878	0.019237	0.0111271	0.0252346	0.0186654	0.0253835
			54.9453	0.00035504	0.000683897	0.00130803	0.00166158	0.00138615	0.00076769	0.000236116	0.00183945	0.00251426	0.000696292		0.00112131	0.00210923	0.00228969	0.00223149	0.00242063	0.00447409	0.00160527	0.000456351	0.00195278	0.00381271			0.000521968	0.00131605	0.00140277	0.000902113	0.00100681	0.000485628	0.00102372	0.0017969	0.00187652	0.00424433		0.00193889	0.0019083	0.00253318	0.00145857	0.00141946	0.0011823	0.000961428	0.00338886	0.00186028	0.00426226
			59.3894	0.000517118	0.000375304	0.00140504	0.00186141	0.00175086	0.000935229	0.000361339	0.000194786	0.00235024	0.00127492		0.00118952	0.00216563	0.00237362	0.00224541	0.0020671	0.00433255	0.00172321	0.000572739	0.0018822	0.00299889			0.000958344	0.00191564	0.00117877	0.000957857	0.00139905	0.000676722	0.000959578	0.0023076	0.00194547	0.00376244		0.00219362	0.00228929	0.00259095	0.00146254	0.00165731	0.0018157	0.00103437	0.00277845	0.000946501	0.00338488
			63.8401	0.0007525	0.000621508	0.00163364	0.00242056	0.00231441	0.00135832	0.000638909	0.00076986	0.00251589	0.00177664		0.00149174	0.00222548	0.00265476	0.00282525	0.00227143	0.00441106	0.00181128	0.000703989	0.00231129	0.00289524			0.00124741	0.0025526	0.00277076	0.001163	0.00177581	0.000953145	0.00125856	0.00297455	0.00203905	0.00390156		0.00237599	0.0027179	0.00232234	0.00172722	0.00189527	0.00200837	0.0012421	0.00268902	0.00101694	0.00318739
	Complex Linked Resp. Avg/MTDR:			OMBT1	OMBT2	OMBT3	OMBT4	OMBT5	OMBT6	OMBT7	OMBT8	OMBT9	OMBT10														OFBT1	OFBT2	OFBT3	OFBT4	OFBT5	OFBT6	OFBT7	OFBT8	OFBT9	OFBT10
			CI	0.00189109	0.00786458	0.0041645	0.00629612	0.00482618	0.00771143	0.00437034	0.00418614	0.000922043	0.00743452													CI	0.0118101	0.0105018	0.00603145	0.0105524	0.00943165	0.00523392	0.00510648	0.0191978	0.00454397	0.00542031
			CII	0.00931723	0.0200268	0.0120489	0.0173181	0.011228	0.0168288	0.0132523	0.00895488	0.00821768	0.00322231													CII	0.02173	0.0208667	0.0120142	0.0170143	0.0166784	0.0123452	0.00943527	0.012052	0.00420343	0.0119778
			CIV	0.0231735	0.0284401	0.0351472	0.0438549	0.031589	0.0254671	0.0237969	0.0142052	0.0190345	0.0179627													CIV	0.0265211	0.0429214	0.0265963	0.0239613	0.026412	0.019322	0.0142657	0.0334189	0.0240311	0.0292543
	MTDR (Mito. Content, RFU)/well:			OMBT1	OMBT2	OMBT3	OMBT4	OMBT5	OMBT6	OMBT7	OMBT8	OMBT9	OMBT10														OFBT1	OFBT2	OFBT3	OFBT4	OFBT5	OFBT6	OFBT7	OFBT8	OFBT9	OFBT10
			predicted MTDR in seahorse well	7325.7	9745.5	9033.5	9289.5	8606.5	8317.5	12074.1	8971.1	6614.3	4986.9													predicted MTDR in seahorse well	7833.5	8859.9	8242.5	9641.5	11279.3	11486.3	10316.3	4234.3	4674.1	5904.3
[truncated: 74 more columns]

## Sheet: OLD - Cecum
SMAPLE INFORMATION:	All data from Seahorse Machine:		Time (minutes)	NADH-OMCC1			Succ/Rot-OMCC1			NADH-OMCC2			Succ/Rot-OMCC2			NADH-OMCC3			Succ/Rot-OMCC3			NADH-OMCC4			Succ/Rot-OMCC4			NADH-OMCC5			Succ/Rot-OMCC5			NADH-OMCC6			Succ/Rot-OMCC6			NADH-OMCC7			Succ/Rot-OMCC7			NADH-OMCC8			Succ/Rot-OMCC8
Tissue: Cecum			1.30951	-1.32488	4.15435	4.53697	-4.92514	-0.297408	-2.35266	-5.49904	-4.9188	-6.14902	0.937493	5.45708	2.04491	16.0508	6.29601	22.4995	-10.1143	-0.284394	-8.24473	1.62773	2.05843	-3.38483	5.52411	-9.38885	6.83856	8.31579	-10.0966	1.42345	8.19586	-4.65475	2.66646	-1.96997	21.8826	1.38832	1.28952	1.05397	18.7752	-4.42156	-0.093843	4.41639	9.2822	0.536083	-0.106387	-0.76992	-1.03887	-3.3036	2.61733
Tissue prep: Frozen			5.75478	0.507849	1.39267	2.0026	-4.67261	5.42143	9.96845	-2.4175	-0.202417	-4.24071	2.38472	4.43507	-1.71948	7.38216	-2.30176	21.0721	-5.79874	-0.269229	-6.55699	1.53606	10.8722	-0.349452	4.16912	-4.66106	4.94048	12.523	-9.59471	-0.058708	7.25185	-6.63979	2.59147	-2.3704	28.1441	4.15776	0.548571	1.12825	25.3732	-0.499467	-3.54287	3.51923	19.0302	3.22051	-1.62762	0.587686	0.132427	-2.03	-3.96971
Entire region with fecal content			10.1948	3.29287	3.22706	2.88912	-1.37009	10.6073	-6.24032	1.17523	5.38953	-3.91671	3.08889	5.21645	-0.636798	7.04848	-2.51287	22.8677	-4.79452	2.75008	-8.97378	4.77069	14.9734	2.93607	3.66037	2.04546	4.55222	14.9346	-8.68248	2.46629	6.08514	-7.08197	4.02282	-2.09755	20.2432	4.38396	2.28347	1.77406	30.8573	0.613733	-4.37825	0.986594	17.539	3.77367	-1.79143	0.855311	-0.315047	-0.617412	6.53347
3 mL 1X MAS used			14.725	59.5003	51.3216	51.8385	10.8543	-3.60682	14.1677	26.9185	21.6947	23.8295	2.98184	0.287325	2.68067	39.4087	34.3905	70.8766	-6.37904	5.06683	9.41053	77.0196	62.6359	61.3814	11.3062	7.51199	18.0637	51.6311	24.8634	36.892	21.3634	3.38026	8.16612	24.0221	29.3589	26.5855	7.04188	42.0237	72.2364	18.4159	12.5901	20.4991	34.4719	26.8134	22.0643	35.6697	22.3998	26.1677	28.2649
15 ml homogenizer used			19.1682	43.5952	41.1483	38.2404	13.9209	-2.55851	8.30494	18.4246	15.3542	18.652	3.62097	3.13163	4.88039	28.773	37.0188	64.5761	-4.93973	4.33371	12.8267	55.8397	51.4274	41.7743	10.7798	8.48178	19.3125	35.9617	10.9696	22.0701	22.6923	6.5179	26.3394	13.9669	18.507	14.0357	7.83987	29.2116	72.1608	16.8429	10.4566	20.7521	34.8376	29.1758	22.5277	23.803	11.5853	18.7333	26.1786
Sex: male and female			23.6072	33.9006	30.5365	32.7012	9.91351	-2.59634	-3.95673	13.0302	13.7205	13.4706	1.5828	1.66857	4.17654	20.5744	26.326	55.6269	-6.65631	3.3561	13.74	39.1483	41.9686	30.4344	10.5679	9.67667	18.101	26.0131	3.1251	16.4445	20.6176	7.56549	21.8621	10.8368	14.5369	8.93296	8.14164	26.9019	72.9789	17.1095	9.23192	23.5477	35.2062	28.6421	20.1627	17.7183	7.10009	16.9855	23.1168
Strain: C57BL/6J			28.1345	20.9788	14.3253	7.17017	4.36322	7.74136	-4.55867	0.904738	22.2492	-2.31131	9.08497	-1.07327	2.25992	17.5506	14.186	41.2511	33.6658	10.8987	-1.22052	26.6785	22.1946	19.2738	3.37097	8.67608	-2.82987	16.8628	-1.71277	12.4879	-1.83508	0.726178	-6.97537	5.95305	5.17004	-2.68663	17.6556	-7.59437	53.3938	8.89148	11.0567	16.7775	14.1361	0.747763	7.7625	-8.09435	15.0691	7.91189	11.8219
Diet: Standard Chow			32.5764	20.2673	15.0554	12.0432	3.95636	8.77342	8.6364	3.39895	12.5607	-0.940528	10.6144	3.01948	4.44758	20.4773	12.5781	35.535	25.1577	13.2201	2.45454	21.6231	23.5467	19.8273	4.57912	9.10377	-1.59122	16.2315	1.52989	18.5127	9.3522	0.766202	0.824329	6.25054	6.08957	0.555383	19.0819	3.06446	59.1617	9.36048	11.8505	16.3069	20.1923	2.65175	10.166	-6.83545	14.5234	9.94926	12.9343
Age: 80 weeks			37.0162	17.6568	12.7783	12.3629	2.90404	7.42627	14.5174	1.94041	14.3714	-0.619764	10.9628	2.2247	7.15982	17.3022	11.6346	35.3993	15.3928	11.0092	6.2917	19.5642	22.2231	17.2959	2.43021	12.119	-0.945183	15.5998	-0.099716	22.8584	4.82832	1.02392	3.75729	1.41247	4.27483	1.65615	16.7272	5.65374	64.5264	10.4965	11.6739	23.0956	22.8456	3.34967	8.77059	-7.12454	12.4301	7.52527	6.70182
Protein used: 10 ug/well			41.5417	63.1346	50.2934	47.4846	12.5904	21.0439	34.9637	70.3259	50.9902	42.0953	28.7593	31.692	17.1664	37.275	42.4993	48.1351	8.01415	31.5236	15.9081	71.9222	75.2462	46.5242	52.5038	54.3894	42.4652	73.2213	75.55	40.9399	65.4455	41.438	39.6736	48.5865	66.682	47.4313	45.1632	26.8277	70.2497	54.8911	16.4514	89.366	61.4423	36.3096	42.2582	53.4107	48.5624	46.6025	27.6551
			45.9833	57.3176	47.9259	47.6903	12.8046	25.4785	43.1763	62.3503	53.248	43.6902	25.5495	32.165	17.5835	33.6988	39.161	49.4638	17.0751	33.9617	17.9342	66.007	67.5224	50.9004	46.1631	56.7788	43.7045	70.8811	71.2379	44.5563	58.7453	48.4611	34.8211	46.9092	58.1226	47.6978	48.8165	27.0468	70.3682	57.6203	15.4496	93.0388	63.7008	33.4845	34.8785	60.5855	48.9793	47.8121	32.0957
SHEET LEGEND:			50.4247	50.0652	44.4063	44.3043	14.6159	26.7908	49.6624	54.7934	48.6601	43.7848	24.846	28.9859	15.8669	30.9484	35.6504	50.6873	17.5275	32.1955	16.5531	61.5143	59.101	47.0973	44.312	52.2028	40.7778	66.5234	60.3937	41.2432	55.9422	45.6761	34.9188	43.7476	61.4325	47.8673	48.0821	26.0577	67.631	57.4408	15.655	89.142	61.2544	26.927	29.0769	59.9356	46.6471	43.5056	32.2432
YM = Young Male			54.9453	12.7418	15.1387	23.0149	2.31594	8.13581	33.5086	5.43647	9.63641	7.09959	8.32066	2.3144	-2.33934	11.5568	16.9202	34.5091	3.51649	8.30643	1.54318	12.9262	34.8076	32.1438	10.5695	25.7397	10.4634	20.853	20.8351	23.9389	27.0339	0.34188	7.35533	26.6228	16.2647	15.0997	10.6261	2.59321	49.4622	-0.494389	6.47775	17.9479	32.8288	-0.49613	4.95754	7.40749	8.32705	8.76835	17.2024
YF = Young Female			59.3894	10.7412	11.3889	17.3738	1.61313	5.76881	27.5615	12.9818	7.72656	0.963231	7.51597	0.526566	-4.80573	12.3827	12.7643	26.9626	1.6007	4.21729	0.963208	15.4047	23.5445	27.6184	7.75785	7.6891	8.05855	18.703	16.1931	17.0472	14.36	-0.448855	6.98282	17.8956	13.7157	10.1942	5.61335	0.544826	47.3912	-4.66266	5.20719	13.3228	32.5063	-0.580029	3.72367	4.51575	2.04891	6.02227	13.5445
OM = Old Male			63.8401	8.64754	10.2722	15.6759	3.28085	5.90774	22.5613	9.43415	7.98173	0.488802	5.18428	-0.781016	-4.75094	15.1807	16.0187	22.924	1.89866	2.7398	-0.298735	18.1924	27.207	23.2087	6.78766	15.3529	10.2752	18.8428	14.4507	15.0264	13.3305	-3.16191	7.70719	15.5431	15.4435	9.71327	3.79785	-0.784244	47.2267	-3.70738	3.8251	13.3668	34.9079	0.443398	5.36817	4.59609	9.2048	6.42073	9.17782
OF = Old Female
CC = Cecum	Biological Sample Average:		Time (minutes)	NADH-OMCC1	NADH-OMCC2	NADH-OMCC3	NADH-OMCC4	NADH-OMCC5	NADH-OMCC6	NADH-OMCC7	NADH-OMCC8	NADH-OMCC9	NADH-OMCC10		Succ/Rot-OMCC1	Succ/Rot-OMCC2	Succ/Rot-OMCC3	Succ/Rot-OMCC4	Succ/Rot-OMCC5	Succ/Rot-OMCC6	Succ/Rot-OMCC7	Succ/Rot-OMCC8	Succ/Rot-OMCC9	Succ/Rot-OMCC10			NADH-OFCC1	NADH-OFCC2	NADH-OFCC3	NADH-OFCC4	NADH-OFCC5	NADH-OFCC6	NADH-OFCC7	NADH-OFCC8	NADH-OFCC9	NADH-OFCC10		Succ/Rot-OFCC1	Succ/Rot-OFCC2	Succ/Rot-OFCC3	Succ/Rot-OFCC4	Succ/Rot-OFCC5	Succ/Rot-OFCC6	Succ/Rot-OFCC7	Succ/Rot-OFCC8	Succ/Rot-OFCC9	Succ/Rot-OFCC10
1, 2, 3…10 = sample number	(the average of three technical replicates per biological sample)		1.30951	2.45548	-5.52229	14.9488	0.100441	-0.119125	7.10031	-0.0330033	-1.70413	2.73868	-4.32448		-2.52507	2.81316	-6.21447	0.991273	2.06919	7.03957	3.2373	2.57488	-2.85176	7.72834			1.43626	1.04876	6.73004	-3.19737	-0.0945277	-2.51554	1.25239	6.35412	3.08606	4.51171		-0.578345	1.47143	-0.515511	0.779816	5.23971	1.28394	4.33152	1.22444	4.25572	5.84607
MTDR = mitoTracker Deep Red			5.75478	1.30104	-2.28687	8.71751	4.01962	0.956534	9.97715	-0.17437	-0.436629	2.00179	-3.41261		3.57242	1.7001	-4.20832	1.48285	1.06784	9.01669	6.87437	-2.92537	-1.41965	14.9181			-0.251944	2.31385	9.82953	-4.85994	1.22879	-2.35643	0.578958	5.68178	3.01816	5.86539		-2.23487	1.62382	3.48785	2.5672	7.47063	0.235421	2.13172	-0.635228	3.40168	2.68988
			10.1948	3.13635	0.882685	9.13442	7.56006	2.90612	7.50986	-0.925973	-0.025716	0.983843	-2.77839		0.998973	2.55618	-3.67274	3.41935	1.00866	11.6383	6.50708	2.6111	-1.52581	14.8233			0.574974	2.39658	11.025	-4.54799	3.07462	-1.18904	0.418128	8.94659	4.63436	7.08475		-1.82594	3.35224	3.93372	3.35255	9.49474	1.69197	2.63494	-1.04589	5.69644	1.87824
			14.725	54.2201	24.1475	48.2253	67.0123	37.7955	26.6555	17.1683	28.0791	34.6553	23.0627		7.1384	1.98328	2.69944	12.294	10.9699	40.434	27.7832	16.5291	20.671	13.5958			31.1403	42.0916	63.4214	38.4288	40.4591	38.7034	49.5275	28.7019	43.1724	30.7555		24.0479	47.1375	65.8204	37.3149	31.7278	12.5058	23.2005	9.29773	35.9506	5.91386
			19.1682	40.9946	17.4769	43.456	49.6804	23.0005	15.5032	16.0172	18.0405	15.5179	12.0938		6.55578	3.87766	4.07357	12.8581	18.5165	36.4041	28.847	15.2237	20.2431	16.8844			23.3309	29.0072	47.7482	23.7984	32.4484	29.1694	33.7085	13.3101	25.5971	17.4313		22.3235	40.7901	70.1981	38.1514	32.2513	10.3647	22.2413	11.9637	30.8252	6.35505
			23.6072	32.3794	13.4071	34.1758	37.1838	15.1942	11.4355	16.6297	13.9347	8.42665	8.03489		1.12015	2.47597	3.47993	12.7819	16.6817	36.0075	28.0037	11.243	18.0314	18.3751			18.0793	22.7653	39.2509	20.6623	25.6838	20.5148	26.6216	6.11091	14.8214	14.5405		19.8949	35.7557	69.5684	37.9443	28.9819	9.68015	21.1139	11.1449	27.6168	8.60377
			28.1345	14.1581	6.94753	24.3292	22.7156	9.21262	2.81216	12.2419	4.96222	3.42686	-4.20354		2.5153	3.42387	14.448	3.07239	-2.69476	21.1517	7.54879	6.77864	-4.00299	2.54894			6.16696	7.93443	14.8965	-2.17594	14.4059	6.14032	13.418	8.1873	3.41121	-0.863508		8.55398	-0.91609	13.3746	12.3967	14.4472	4.43954	9.27145	1.42082	-2.79174	1.30544
			32.5764	15.7886	5.00639	22.8635	21.6657	12.0913	4.2985	12.506	5.87906	3.8997	-4.89428		7.12206	6.02715	13.6108	4.03056	3.64758	27.1027	11.0033	7.85712	-2.1198	4.92362			9.53744	7.86561	16.1893	-1.19184	13.2456	7.63049	22.1374	9.89269	4.88545	2.74252		9.11957	3.56221	13.4911	13.136	16.1123	4.27278	13.8038	1.46612	2.16241	3.70152
			37.0162	14.266	5.23069	21.4454	19.6944	12.7862	2.44782	15.0887	4.27695	4.84478	-5.0853		8.28257	6.78243	10.8979	4.53466	3.20318	28.9691	11.6553	6.02933	-1.28279	5.49408			5.10977	8.8186	13.9958	-2.73025	14.5098	8.93186	14.2368	11.1822	5.39928	3.52343		7.27857	6.77477	13.8515	12.0569	15.8107	5.07116	10.2875	1.69206	4.03667	5.11587
			41.5417	53.6375	54.4705	42.6364	64.5642	63.237	54.2332	53.5695	49.5252	23.8553	23.0159		22.866	25.8726	18.4819	49.7861	48.8524	47.4136	46.6701	30.0581	30.5093	25.9364			22.3981	32.3371	52.8297	38.9201	82.0553	38.2609	42.8348	33.1736	36.2022	28.6224		18.5424	32.7832	53.6275	26.9486	42.198	29.354	38.8118	29.4036	18.7886	28.401
			45.9833	50.978	53.0962	40.7745	61.4766	62.2251	50.9099	55.3696	52.4589	24.6335	24.8297		27.1531	25.0993	22.9903	48.8821	47.3425	48.7438	44.0213	33.8525	30.5489	24.2119			23.2344	33.5679	58.4488	40.9819	85.4329	32.2289	43.3169	32.2555	34.5578	24.8352		15.8435	35.8986	57.973	30.3291	43.8961	33.3973	36.3623	25.8996	23.1715	19.9421
			50.4247	46.2586	49.0794	39.0953	55.9042	56.0534	51.0158	54.0793	50.0294	23.4988	25.558		30.3564	23.2329	22.092	45.7642	45.5124	47.2569	39.0861	32.1207	30.9361	25.8731			22.1825	32.5172	55.6487	37.4611	77.2905	30.7635	43.4594	29.6035	32.3212	24.1446		17.5535	32.1124	51.9204	31.436	41.7769	30.5547	31.7901	25.9821	19.969	18.1046
			54.9453	16.9651	7.39082	20.9953	26.6259	21.8757	19.3291	7.97709	8.16763	0.693933	0.212339		14.6534	2.76524	4.45537	15.5909	11.577	20.8939	12.4301	9.95344	8.75326	7.38617			5.03219	12.089	16.9235	6.96241	13.5319	6.76425	13.2672	12.339	7.69738	12.347		6.37648	12.8477	18.4611	11.006	10.4431	11.8981	8.14814	9.20846	9.04999	9.7315
			59.3894	13.1679	7.22388	17.3699	22.1892	17.3144	13.9352	4.62245	4.19565	-0.0477073	-0.247254		11.6478	1.07894	2.2604	7.83517	6.96467	17.8498	11.8833	5.47293	5.29518	6.46797			2.31747	9.38117	13.5048	2.82781	14.1703	5.53673	11.4677	16.2605	6.46515	10.6051		3.4063	8.17322	14.294	7.30684	9.66836	8.99905	6.08357	9.01404	9.82953	6.82767
			63.8401	11.5319	5.96823	18.0411	22.8693	16.1066	13.5666	4.49484	6.74054	0.42378	-0.44846		10.5833	-0.115891	1.44658	10.8052	5.95858	16.7468	13.5731	4.32397	6.62521	6.59934			1.83759	11.1543	13.4357	1.04068	11.0464	3.55317	10.1006	14.361	7.04607	9.46828		4.69291	8.22732	14.3117	6.65593	13.496	5.79375	6.20319	9.08835	6.75453	7.57171
	Complex Linked Resp. Averages:			OMCC1	OMCC2	OMCC3	OMCC4	OMCC5	OMCC6	OMCC7	OMCC8	OMCC9	OMCC10														OFCC1	OFCC2	OFCC3	OFCC4	OFCC5	OFCC6	OFCC7	OFCC8	OFCC9	OFCC10
	(average of three consectutive time points)		CI	42.5314	18.3439	41.9523	51.2922	25.3301	17.8647	16.6051	20.0181	19.5333	14.3971													CI	24.1835	31.2881	50.1402	27.6298	32.8638	29.4626	36.6192	16.041	27.8636	20.9091
			CII	4.93811	2.77897	3.41765	12.6446	15.3894	37.6152	28.2113	14.3319	19.6485	16.2851													CII	22.0888	41.2277	68.5289	37.8035	30.987	10.8502	22.1852	10.8021	31.4642	6.95756
			CIV	38.5416	38.4752	31.0118	54.3962	53.8705	49.9289	48.7993	41.3408	27.3303	24.9042													CIV	19.9591	33.2027	55.0747	34.3462	62.1083	32.4265	39.4292	29.3863	27.5017	24.0083
	Biological Sample Avg/ug pro:		Time (minutes)	NADH-OMCC1	NADH-OMCC2	NADH-OMCC3	NADH-OMCC4	NADH-OMCC5	NADH-OMCC6	NADH-OMCC7	NADH-OMCC8	NADH-OMCC9	NADH-OMCC10		Succ/Rot-OMCC1	Succ/Rot-OMCC2	Succ/Rot-OMCC3	Succ/Rot-OMCC4	Succ/Rot-OMCC5	Succ/Rot-OMCC6	Succ/Rot-OMCC7	Succ/Rot-OMCC8	Succ/Rot-OMCC9	Succ/Rot-OMCC10			NADH-OFCC1	NADH-OFCC2	NADH-OFCC3	NADH-OFCC4	NADH-OFCC5	NADH-OFCC6	NADH-OFCC7	NADH-OFCC8	NADH-OFCC9	NADH-OFCC10		Succ/Rot-OFCC1	Succ/Rot-OFCC2	Succ/Rot-OFCC3	Succ/Rot-OFCC4	Succ/Rot-OFCC5	Succ/Rot-OFCC6	Succ/Rot-OFCC7	Succ/Rot-OFCC8	Succ/Rot-OFCC9	Succ/Rot-OFCC10
			1.30951	0.245548	-0.552229	1.49488	0.0100441	-0.0119125	0.710031	-0.00330033	-0.170413	0.273868	-0.432448		-0.252507	0.281316	-0.621447	0.0991273	0.206919	0.703957	0.32373	0.257488	-0.285176	0.772834			0.143626	0.104876	0.673004	-0.319737	-0.00945277	-0.251554	0.125239	0.635412	0.308606	0.451171		-0.0578345	0.147143	-0.0515511	0.0779816	0.523971	0.128394	0.433152	0.122444	0.425572	0.584607
			5.75478	0.130104	-0.228687	0.871751	0.401962	0.0956534	0.997715	-0.017437	-0.0436629	0.20018	-0.341261		0.357242	0.17001	-0.420832	0.148285	0.106784	0.901669	0.687437	-0.292537	-0.141965	1.49181			-0.0251944	0.231385	0.982953	-0.485994	0.122879	-0.235643	0.0578958	0.568178	0.301816	0.586539		-0.223487	0.162382	0.348785	0.25672	0.747063	0.0235421	0.213172	-0.0635228	0.340168	0.268988
			10.1948	0.313635	0.0882685	0.913442	0.756006	0.290612	0.750986	-0.0925973	-0.0025716	0.0983843	-0.277839		0.0998973	0.255618	-0.367274	0.341935	0.100866	1.16383	0.650708	0.26111	-0.152581	1.48233			0.0574974	0.239658	1.1025	-0.454799	0.307462	-0.118904	0.0418128	0.894659	0.463436	0.708475		-0.182594	0.335224	0.393372	0.335255	0.949474	0.169197	0.263494	-0.104589	0.569644	0.187824
			14.725	5.42201	2.41475	4.82253	6.70123	3.77955	2.66555	1.71683	2.80791	3.46553	2.30627		0.71384	0.198328	0.269944	1.2294	1.09699	4.0434	2.77832	1.65291	2.0671	1.35958			3.11403	4.20916	6.34214	3.84288	4.04591	3.87034	4.95275	2.87019	4.31724	3.07555		2.40479	4.71375	6.58204	3.73149	3.17278	1.25058	2.32005	0.929773	3.59506	0.591386
			19.1682	4.09946	1.74769	4.3456	4.96804	2.30005	1.55032	1.60172	1.80405	1.55179	1.20938		0.655578	0.387766	0.407357	1.28581	1.85165	3.64041	2.8847	1.52237	2.02431	1.68844			2.33309	2.90072	4.77482	2.37984	3.24484	2.91694	3.37085	1.33101	2.55971	1.74313		2.23235	4.07901	7.01981	3.81514	3.22513	1.03647	2.22413	1.19637	3.08252	0.635505
			23.6072	3.23794	1.34071	3.41758	3.71838	1.51942	1.14355	1.66297	1.39347	0.842665	0.803489		0.112015	0.247597	0.347993	1.27819	1.66817	3.60075	2.80037	1.1243	1.80314	1.83751			1.80793	2.27653	3.92509	2.06623	2.56838	2.05148	2.66216	0.611091	1.48214	1.45405		1.98949	3.57557	6.95684	3.79443	2.89819	0.968015	2.11139	1.11449	2.76168	0.860377
			28.1345	1.41581	0.694753	2.43292	2.27156	0.921262	0.281216	1.22419	0.496222	0.342686	-0.420354		0.25153	0.342387	1.4448	0.307239	-0.269476	2.11517	0.754879	0.677864	-0.400299	0.254894			0.616696	0.793443	1.48965	-0.217594	1.44059	0.614032	1.3418	0.81873	0.341121	-0.0863508		0.855398	-0.091609	1.33746	1.23967	1.44472	0.443954	0.927145	0.142082	-0.279174	0.130544
			32.5764	1.57886	0.500639	2.28635	2.16657	1.20913	0.42985	1.2506	0.587906	0.38997	-0.489428		0.712206	0.602715	1.36108	0.403056	0.364758	2.71027	1.10033	0.785712	-0.21198	0.492362			0.953744	0.786561	1.61893	-0.119184	1.32456	0.763049	2.21374	0.989269	0.488545	0.274252		0.911957	0.356221	1.34911	1.3136	1.61123	0.427278	1.38038	0.146612	0.216241	0.370152
			37.0162	1.4266	0.523069	2.14454	1.96944	1.27862	0.244782	1.50887	0.427695	0.484478	-0.50853		0.828257	0.678243	1.08979	0.453466	0.320318	2.89691	1.16553	0.602933	-0.128279	0.549408			0.510977	0.88186	1.39958	-0.273025	1.45098	0.893186	1.42368	1.11822	0.539928	0.352343		0.727857	0.677477	1.38515	1.20569	1.58107	0.507116	1.02875	0.169206	0.403667	0.511587
			41.5417	5.36375	5.44705	4.26364	6.45642	6.3237	5.42332	5.35695	4.95252	2.38553	2.30159		2.2866	2.58726	1.84819	4.97861	4.88524	4.74136	4.66701	3.00581	3.05093	2.59364			2.23981	3.23371	5.28297	3.89201	8.20553	3.82609	4.28348	3.31736	3.62022	2.86224		1.85424	3.27832	5.36275	2.69486	4.2198	2.9354	3.88118	2.94036	1.87886	2.8401
			45.9833	5.0978	5.30962	4.07745	6.14766	6.22251	5.09099	5.53696	5.24589	2.46335	2.48297		2.71531	2.50993	2.29903	4.88821	4.73425	4.87438	4.40213	3.38525	3.05489	2.42119			2.32344	3.35679	5.84488	4.09819	8.54329	3.22289	4.33169	3.22555	3.45578	2.48352		1.58435	3.58986	5.7973	3.03291	4.38961	3.33973	3.63623	2.58996	2.31715	1.99421
			50.4247	4.62586	4.90794	3.90953	5.59042	5.60534	5.10158	5.40793	5.00294	2.34988	2.5558		3.03564	2.32329	2.2092	4.57642	4.55124	4.72569	3.90861	3.21207	3.09361	2.58731			2.21825	3.25172	5.56487	3.74611	7.72905	3.07635	4.34594	2.96035	3.23212	2.41446		1.75535	3.21124	5.19204	3.1436	4.17769	3.05547	3.17901	2.59821	1.9969	1.81046
			54.9453	1.69651	0.739082	2.09953	2.66259	2.18757	1.93291	0.797709	0.816763	0.0693933	0.0212339		1.46534	0.276524	0.445537	1.55909	1.1577	2.08939	1.24301	0.995344	0.875326	0.738617			0.503219	1.2089	1.69235	0.696241	1.35319	0.676425	1.32672	1.2339	0.769738	1.2347		0.637648	1.28477	1.84611	1.1006	1.04431	1.18981	0.814814	0.920846	0.904999	0.97315
			59.3894	1.31679	0.722388	1.73699	2.21892	1.73144	1.39352	0.462245	0.419565	-0.00477073	-0.0247254		1.16478	0.107894	0.22604	0.783517	0.696467	1.78498	1.18833	0.547293	0.529518	0.646797			0.231747	0.938117	1.35048	0.282781	1.41703	0.553673	1.14677	1.62605	0.646515	1.06051		0.34063	0.817322	1.4294	0.730684	0.966836	0.899905	0.608357	0.901404	0.982953	0.682767
			63.8401	1.15319	0.596823	1.80411	2.28693	1.61066	1.35666	0.449484	0.674054	0.042378	-0.044846		1.05833	-0.0115891	0.144658	1.08052	0.595858	1.67468	1.35731	0.432397	0.662521	0.659934			0.183759	1.11543	1.34357	0.104068	1.10464	0.355317	1.01006	1.4361	0.704607	0.946828		0.469291	0.822732	1.43117	0.665593	1.3496	0.579375	0.620319	0.908835	0.675453	0.757171
	Complex Linked Resp. Avg/ug pro:			OMCC1	OMCC2	OMCC3	OMCC4	OMCC5	OMCC6	OMCC7	OMCC8	OMCC9	OMCC10														OFCC1	OFCC2	OFCC3	OFCC4	OFCC5	OFCC6	OFCC7	OFCC8	OFCC9	OFCC10
			CI	4.25314	1.83439	4.19523	5.12922	2.53301	1.78647	1.66051	2.00181	1.95333	1.43971													CI	2.41835	3.12881	5.01402	2.76298	3.28638	2.94626	3.66192	1.6041	2.78636	2.09091
			CII	0.493811	0.277897	0.341765	1.26446	1.53894	3.76152	2.82113	1.43319	1.96485	1.62851													CII	2.20888	4.12277	6.85289	3.78035	3.0987	1.08502	2.21852	1.08021	3.14642	0.695756
			CIV	3.85416	3.84752	3.10118	5.43962	5.38705	4.99289	4.87993	4.13408	2.73303	2.49042													CIV	1.99591	3.32027	5.50747	3.43462	6.21083	3.24265	3.94292	2.93863	2.75017	2.40083
	Biological Sample Avg/MTDR:		Time (minutes)	NADH-OMCC1	NADH-OMCC2	NADH-OMCC3	NADH-OMCC4	NADH-OMCC5	NADH-OMCC6	NADH-OMCC7	NADH-OMCC8	NADH-OMCC9	NADH-OMCC10		Succ/Rot-OMCC1	Succ/Rot-OMCC2	Succ/Rot-OMCC3	Succ/Rot-OMCC4	Succ/Rot-OMCC5	Succ/Rot-OMCC6	Succ/Rot-OMCC7	Succ/Rot-OMCC8	Succ/Rot-OMCC9	Succ/Rot-OMCC10			NADH-OFCC1	NADH-OFCC2	NADH-OFCC3	NADH-OFCC4	NADH-OFCC5	NADH-OFCC6	NADH-OFCC7	NADH-OFCC8	NADH-OFCC9	NADH-OFCC10		Succ/Rot-OFCC1	Succ/Rot-OFCC2	Succ/Rot-OFCC3	Succ/Rot-OFCC4	Succ/Rot-OFCC5	Succ/Rot-OFCC6	Succ/Rot-OFCC7	Succ/Rot-OFCC8	Succ/Rot-OFCC9	Succ/Rot-OFCC10
			1.30951	0.000139984	-0.000366888	0.000984477	7.41826e-06	-9.56464e-06	0.000457645	-3.16515e-06	-0.000123765	0.000245254	-0.000334611		-0.000143952	0.0001869	-0.000409264	7.32124e-05	0.000166137	0.00045373	0.00031047	0.000187004	-0.000255381	0.000597988			8.57198e-05	8.66665e-05	0.000637139	-0.000217503	-6.51318e-06	-0.000160253	7.2975e-05	0.000403505	0.000170673	0.000422291		-3.45171e-05	0.000121595	-4.8804e-05	5.30476e-05	0.000361028	8.17934e-05	0.000252391	7.77554e-05	0.000235361	0.000547185
			5.75478	7.4171e-05	-0.000151935	0.000574106	0.000296876	7.68011e-05	0.000643069	-1.67228e-05	-3.17108e-05	0.000179265	-0.000264054		0.00020366	0.000112951	-0.000277146	0.000109519	8.5738e-05	0.000581163	0.000659279	-0.000212459	-0.000127133	0.0011543			-1.50367e-05	0.00019121	0.000930572	-0.000330601	8.46665e-05	-0.000150117	3.37351e-05	0.00036081	0.000166918	0.000548994		-0.000133383	0.000134188	0.000330198	0.000174636	0.000514744	1.49975e-05	0.000124212	-4.03389e-05	0.000188128	0.000251769
			10.1948	0.0001788	5.86436e-05	0.000601562	0.000558362	0.000233335	0.000484042	-8.88045e-05	-1.86766e-06	8.81051e-05	-0.000214981		5.69504e-05	0.000169827	-0.000241874	0.000252543	8.09866e-05	0.000750135	0.000624054	0.000189634	-0.000136639	0.00114697			3.43159e-05	0.000198047	0.00104375	-0.000309381	0.000211848	-7.57482e-05	2.43638e-05	0.000568135	0.000256301	0.000663124		-0.000108977	0.000277019	0.000372409	0.00022806	0.00065421	0.000107787	0.000153534	-6.64171e-05	0.000315039	0.000175801
			14.725	0.00309103	0.00160431	0.00317595	0.00494932	0.00303464	0.00171806	0.00164651	0.00203928	0.00310345	0.0017845		0.000406953	0.000131764	0.000177776	0.000907996	0.000880785	0.00260614	0.00266452	0.00120045	0.00185113	0.00105199			0.00185854	0.00347833	0.00600417	0.00261415	0.00278772	0.00246561	0.0028859	0.00182265	0.00238763	0.00287868		0.00143524	0.0038953	0.00623128	0.00253837	0.00218612	0.000796685	0.00135186	0.000590433	0.00198823	0.00055353
			19.1682	0.00233706	0.00116113	0.00286186	0.00366924	0.00184673	0.000999247	0.00153611	0.00131022	0.00138966	0.000935767		0.000373738	0.000257623	0.000268272	0.000949656	0.00148671	0.0023464	0.00276654	0.00110564	0.00181281	0.00130645			0.00139245	0.00239707	0.00452037	0.0016189	0.00223577	0.00185824	0.00196415	0.000845232	0.00141564	0.00163155		0.00133232	0.00337077	0.00664572	0.00259528	0.00222219	0.000660288	0.00129597	0.000759728	0.00170477	0.000594825
			23.6072	0.00184592	0.000890738	0.0022507	0.00274628	0.00121996	0.000737069	0.00159485	0.00101202	0.000754623	0.000621708		6.38584e-05	0.000164498	0.000229177	0.000944028	0.00133939	0.00232083	0.00268567	0.000816538	0.00161475	0.00142179			0.00107902	0.00188126	0.00371592	0.00140557	0.00176967	0.0013069	0.0015512	0.000388061	0.000819692	0.00136097		0.00118738	0.00295474	0.0065861	0.00258119	0.00199692	0.000616676	0.00123028	0.000707733	0.00152733	0.000805302
			28.1345	0.000807137	0.000461578	0.00160224	0.00167771	0.00073969	0.000181255	0.00117405	0.000360388	0.000306882	-0.000325254		0.000143395	0.000227474	0.000951496	0.000226917	-0.000216365	0.00136331	0.000723959	0.000492308	-0.000358476	0.000197227			0.00036806	0.000655678	0.00141027	-0.00014802	0.0009926	0.000391171	0.000781846	0.000519918	0.000188655	-8.08233e-05		0.000510524	-7.57031e-05	0.00126619	0.000843294	0.000995448	0.000282822	0.000540235	9.02263e-05	-0.000154396	0.000122187
			32.5764	0.000900094	0.000332613	0.00150571	0.00160016	0.000970825	0.000277056	0.00119937	0.000426975	0.000349226	-0.0003787		0.000406021	0.00040043	0.00089636	0.000297684	0.000292867	0.00174688	0.00105526	0.000570635	-0.000189832	0.00038097			0.000569219	0.000649992	0.00153266	-8.10759e-05	0.000912654	0.000486102	0.00128992	0.000628215	0.000270187	0.000256696		0.00054428	0.000294371	0.00127721	0.000893586	0.00111017	0.000272198	0.000804327	9.31031e-05	0.000119591	0.000346457
			37.0162	0.000813292	0.000347515	0.00141232	0.00145457	0.00102662	0.000157772	0.00144706	0.000310619	0.00043386	-0.00039348		0.000472181	0.000450609	0.000717697	0.000334916	0.000257186	0.00186718	0.00111779	0.000437888	-0.000114877	0.00042511			0.000304964	0.000728744	0.001325	-0.000185728	0.000999756	0.000569006	0.000829561	0.0007101	0.000298605	0.000329789		0.000434404	0.000559847	0.00131133	0.000820179	0.0010894	0.000323059	0.000599438	0.000107451	0.000223246	0.000478839
			41.5417	0.00305782	0.00361889	0.00280789	0.00476851	0.00507736	0.00349556	0.00513753	0.00359684	0.00213629	0.00178088		0.00130357	0.00171891	0.00121716	0.00367705	0.00392241	0.003056	0.00447584	0.00218301	0.00273217	0.00200686			0.00133678	0.00267224	0.00500144	0.00264757	0.0056538	0.00243742	0.00249592	0.00210662	0.00200215	0.00267902		0.00110666	0.00270911	0.00507697	0.0018332	0.00290754	0.00187	0.00226151	0.00186722	0.0010391	0.0026583
			45.9833	0.0029062	0.00352759	0.00268527	0.00454047	0.00499611	0.00328136	0.00531016	0.0038099	0.00220598	0.00192123		0.00154797	0.00166754	0.00151406	0.00361028	0.00380117	0.00314174	0.00422181	0.00245859	0.00273571	0.00187342			0.00138669	0.00277395	0.00553341	0.00278783	0.00588653	0.00205315	0.00252401	0.00204832	0.0019112	0.00232455		0.000945579	0.00296656	0.00548836	0.00206316	0.00302454	0.00212758	0.00211878	0.0016447	0.00128149	0.00186656
			50.4247	0.00263715	0.00326072	0.00257469	0.00412891	0.00450059	0.00328818	0.00518641	0.00363346	0.00210437	0.00197758		0.00173058	0.00154354	0.00145491	0.00338	0.00365423	0.0030459	0.00374851	0.00233281	0.00277039	0.00200196			0.00132391	0.00268712	0.00526832	0.00254833	0.00532549	0.00195979	0.00253232	0.00187991	0.00178751	0.0022599		0.00104764	0.00265368	0.00491535	0.00213846	0.00287853	0.00194649	0.00185237	0.00164994	0.00110438	0.00169457
			54.9453	0.000967165	0.000491029	0.00138268	0.0019665	0.00175642	0.00124584	0.000765034	0.000593186	6.21431e-05	1.643e-05		0.000835378	0.000183716	0.000293415	0.00115149	0.00092953	0.0013467	0.00119209	0.000722882	0.000783871	0.000571513			0.000300334	0.000998997	0.00160216	0.000473623	0.000932377	0.000430918	0.000773063	0.000783561	0.0004257	0.00115566		0.000380565	0.0010617	0.00174773	0.000748692	0.000719553	0.000757969	0.000474781	0.000584764	0.000500506	0.000910856
			59.3894	0.000750691	0.000479938	0.00114392	0.00163882	0.00139019	0.000898179	0.000443312	0.000304715	-4.27229e-06	-1.91315e-05		0.00066403	7.16821e-05	0.000148862	0.000578681	0.0005592	0.00115049	0.00113966	0.000397479	0.000474194	0.000500466			0.000138313	0.000775233	0.00127851	0.000192364	0.000976365	0.000352719	0.00066821	0.00103259	0.000357552	0.000992623		0.000203297	0.000675411	0.00135322	0.000497054	0.000666173	0.000573287	0.000354481	0.000572418	0.000543618	0.000639062
			63.8401	0.000657421	0.000396515	0.00118813	0.00168906	0.00129322	0.000874425	0.000431073	0.000489541	3.79503e-05	-3.47e-05		0.000603343	-7.69953e-06	9.52667e-05	0.000798041	0.000478421	0.0010794	0.00130172	0.000314035	0.0005933	0.000510631			0.000109672	0.000921763	0.00127197	7.07933e-05	0.000761122	0.000226356	0.000588546	0.000911967	0.00038968	0.00088622		0.000280085	0.000679882	0.0013549	0.000452775	0.000929903	0.000369092	0.000361451	0.000577137	0.000373556	0.000708703
	Complex Linked Resp. Avg/MTDR:			OMCC1	OMCC2	OMCC3	OMCC4	OMCC5	OMCC6	OMCC7	OMCC8	OMCC9	OMCC10														OFCC1	OFCC2	OFCC3	OFCC4	OFCC5	OFCC6	OFCC7	OFCC8	OFCC9	OFCC10
			CI	0.00242467	0.00121872	0.00276284	0.00378828	0.00203378	0.00115146	0.00159249	0.00145384	0.00174924	0.00111399													CI	0.00144333	0.00258555	0.00474682	0.00187954	0.00226439	0.00187692	0.00213375	0.00101865	0.00154099	0.00195707
			CII	0.000281516	0.000184628	0.000225075	0.000933893	0.00123563	0.00242446	0.00270558	0.00104088	0.00175956	0.00126008													CII	0.00131831	0.00340694	0.0064877	0.00257162	0.00213508	0.000691216	0.0012927	0.000685965	0.00174011	0.000651219
			CIV	0.00219722	0.0025562	0.00204233	0.00401754	0.00432531	0.00321812	0.00468005	0.00300243	0.00244748	0.00192699													CIV	0.00119121	0.00274378	0.00521397	0.00233643	0.00427941	0.00206574	0.00229749	0.00186612	0.00152097	0.00224715
	MTDR (Mito. Content, RFU)/well:			OMCC1	OMCC2	OMCC3	OMCC4	OMCC5	OMCC6	OMCC7	OMCC8	OMCC9	OMCC10														OFCC1	OFCC2	OFCC3	OFCC4	OFCC5	OFCC6	OFCC7	OFCC8	OFCC9	OFCC10
			predicted MTDR in seahorse well	17541.1	15051.7	15184.5	13539.7	12454.7	15514.9	10427.1	13769.1	11166.7	12923.9													predicted MTDR in seahorse well	16755.3	12101.1	10562.9	14700.3	14513.3	15697.3	17161.9	15747.3	18081.7	10683.9
[truncated: 74 more columns]

## Sheet: Old-Cerebellum
SMAPLE INFORMATION:	All data from Seahorse Machine:		Time (minutes)	NADH-OMCE1			Succ/Rot-OMCE1			NADH-OMCE2			Succ/Rot-OMCE2			NADH-OMCE3			Succ/Rot-OMCE3			NADH-OMCE4			Succ/Rot-OMCE4			NADH-OMCE5			Succ/Rot-OMCE5			NADH-OMCE6			Succ/Rot-OMCE6			NADH-OMCE7			Succ/Rot-OMCE7			NADH-OMCE8			Succ/Rot-OMCE8
Tissue: Cerebellum			1.30951	6.38687	-0.934932	5.80761	-1.87552	3.87859	12.3984	-3.88526	14.8333	-8.9059	-3.36735	7.16507	-3.476	2.63256	-3.15084	7.76799	-7.00904	8.08642	-1.34972	-0.071871	1.86334	0.418899	6.38552	1.44881	7.43006	-0.853062	-7.2986	-2.09275	10.6116	2.33561	5.34998	7.71551	12.7519	-4.32052	5.07194	10.3785	14.3516	1.88901	-10.4711	-2.5091	-5.80264	-1.95362	-6.40296	-4.24237	-3.73317	-4.53705	15.2735
Tissue prep: Frozen			5.75478	5.4497	0.921453	5.6735	-0.289559	4.7611	10.9005	-2.0891	4.67596	-11.1587	-2.30437	5.32828	14.6798	5.14697	-1.24619	5.39623	-4.30313	11.0122	1.50408	2.00563	6.10906	2.66987	5.68603	-1.65379	9.54646	1.08287	-6.60513	-3.99286	13.6785	-0.256936	2.19939	8.47228	14.1833	-4.3265	9.75912	14.0662	18.8993	2.14174	21.216	-7.49094	-6.8988	2.01556	-2.48466	-6.15984	-1.70139	-8.68929	11.9291
Entire region			10.1948	3.32684	-1.03593	3.40947	-1.27958	3.72192	14.5549	-1.70822	-1.57868	-9.56901	-1.48263	3.57915	13.5395	6.68736	-2.39776	3.41286	-4.76649	10.1837	-2.49794	2.43276	7.08665	4.93858	5.39173	-2.20257	12.3325	0.218312	-6.30581	-2.53005	12.4647	-5.52009	4.14613	8.04185	11.759	-6.27995	10.205	14.9678	21.7841	1.52255	12.3021	-7.75135	-6.95315	4.08229	-2.60123	-4.84868	0.34986	-10.2384	8.61657
2 mL 1X MAS used			14.725	61.0413	52.875	60.0323	57.9765	61.1627	73.2653	55.367	64.1531	63.2023	74.2319	89.6292	71.675	38.073	28.6567	43.5339	59.1381	63.242	44.2813	89.4625	74.057	69.5527	70.2699	77.5616	67.3374	77.8862	68.9669	73.7092	93.9461	68.1823	63.1625	55.1652	48.3465	38.4932	51.0326	60.5045	79.3341	31.7729	16.9646	24.3993	46.5855	53.6138	45.3114	42.9708	43.2999	33.2752	56.2219
7 ml homogenizer used			19.1682	55.5707	45.6072	51.8695	67.2465	71.8823	82.7272	48.0366	50.1824	55.2852	85.5018	89.6233	80.2366	28.573	22.5097	36.9805	59.0989	67.7964	50.0155	69.875	59.223	59.8102	85.2492	87.6194	78.7639	66.45	58.1578	65.0063	88.8626	80.6714	71.1496	45.1175	40.76	30.1881	60.2131	70.0443	91.3643	24.2774	10.255	22.2039	56.9282	62.5594	52.8726	41.4365	35.1404	25.0066	64.5898
Sex: male and female			23.6072	52.4582	42.9455	46.8982	66.4884	70.9864	84.2152	43.7382	45.4283	50.1688	84.3518	82.9627	76.9541	27.248	21.6845	33.6927	54.3574	66.5709	50.7841	45.0035	54.537	56.8246	85.6358	84.6376	77.1032	63.1865	54.1786	60.5971	87.9831	80.6648	71.5213	37.5908	35.1035	26.6419	63.063	66.9833	91.8303	20.637	9.6438	21.6902	54.673	62.9658	52.9428	43.903	31.6768	22.9313	65.2464
Strain: C57BL/6J			28.1345	0.230266	-18.4465	4.87428	-6.50902	-9.78457	12.9579	-10.3025	-10.965	-19.8597	-0.75502	8.98747	-16.3349	-9.51374	-16.0324	-7.9926	1.96748	5.66806	-10.5467	4.50399	-12.1185	13.936	-2.91814	-7.36944	6.15852	-4.47428	-19.7456	-15.4557	29.8471	-11.7313	-7.63272	3.5342	1.53856	-19.0971	21.9403	5.08484	25.1101	-9.27213	-23.8749	-7.96165	-4.14626	0.435697	-12.1176	2.30154	-5.68195	-16.3522	0.684099
Diet: Standard Chow			32.5764	-0.834085	-16.2711	-5.36074	-5.09272	-6.40141	25.838	-7.20582	-10.3718	-19.3364	0.155217	0.088225	-13.7678	-4.5505	-14.3072	-4.02857	-1.13927	6.44803	-9.3956	1.21698	-12.2318	0.897141	-3.26561	-3.76561	7.55706	0.605327	-14.1489	-16.8473	24.0917	-9.39433	-7.80686	0.963105	1.20636	-20.2338	21.5615	3.36506	28.2825	-6.48001	-26.1951	-6.73344	-1.76053	3.12278	-12.1412	0.168561	-4.16518	-11.8028	2.72454
Age: 80 weeks			37.0162	0.849922	-13.9153	-1.87888	-3.31167	-3.88502	19.6023	-5.13556	-9.33282	-16.6208	2.32931	2.79491	-10.7224	-1.38044	-11.5469	-1.86037	-0.642545	8.26685	-8.45325	3.35794	-7.62823	-0.874538	-1.71325	1.45758	10.5416	2.43425	-10.6011	-12.7269	24.0174	-6.38797	-7.00015	2.02895	8.11403	-18.2819	22.0426	4.77069	33.6168	-4.84269	-24.9782	-5.21056	0.890161	4.84961	-11.2526	2.28088	-3.37272	-8.36034	4.90174
Protein used: 6 ug/well			41.5417	64.0787	57.0812	62.3424	79.8867	98.0463	113.571	71.4992	78.5567	87.8654	114.673	110.548	126.351	92.2148	84.1047	85.6743	79.4516	100.686	106.464	86.8049	116.602	120.209	129.238	132.295	137.7	111.377	111.707	111.196	79.8547	113.518	106.419	85.9878	93.7514	92.9081	115.053	101.418	129.969	68.2456	57.9229	66.2871	96.1949	96.2357	91.9926	80.3599	69.7538	73.911	102.282
			45.9833	64.8957	62.5119	66.1981	80.8484	86.4542	112.655	69.2947	80.1185	88.6232	101.703	98.6808	117.369	94.7206	89.0393	78.2685	82.5998	91.1701	105.066	85.8113	106.943	117.327	126.359	124.719	131.83	108.73	104.381	106.265	81.8925	98.7632	100.063	83.1837	92.3232	89.4715	118.476	95.7328	124.669	69.3752	58.3536	63.8336	85.7569	92.5318	83.3233	73.2741	68.0555	70.9796	88.2754
SHEET LEGEND:			50.4247	61.6597	61.7016	60.7795	80.665	77.2571	108.165	70.1313	78.3273	87.8156	102.475	90.3832	108.057	97.7324	90.5658	74.2585	83.5565	86.1487	101.887	84.9851	99.1084	112.912	129.326	120.171	128.673	109.728	96.4128	99.9567	84.6054	91.3952	92.1163	85.7548	87.7618	83.4072	119.927	92.2066	124.377	68.8575	57.3777	63.9969	80.8878	89.9873	80.5142	69.1492	68.8784	68.9284	83.5067
YM = Young Male			54.9453	4.09316	-1.89537	4.8913	8.74652	5.15288	22.8542	3.41179	0.441988	-2.67824	8.89764	14.118	-0.988009	11.457	0.974433	1.81084	14.4877	15.2596	2.09214	17.3627	5.07294	10.7727	14.0748	12.8249	18.471	12.2482	-5.40649	2.1508	33.9865	12.6509	6.41278	14.2064	6.8563	-10.5099	27.6183	14.3173	51.0518	3.96135	-9.24025	1.68482	-0.715063	11.0771	2.21965	12.4322	12.3361	-6.6543	7.73126
YF = Young Female			59.3894	4.26054	-3.04855	2.73641	3.35483	4.43967	19.0998	2.91899	-1.17337	-3.49976	9.66791	8.59183	-2.98635	10.406	4.62666	1.85157	9.15181	14.2152	0.659719	14.0518	4.6712	9.32198	13.3928	11.4237	17.6981	10.8717	-5.25519	-0.142069	29.8996	10.6812	5.88894	10.5096	5.46542	-10.1917	26.8187	14.7491	50.7559	4.20213	-11.3503	0.369989	-0.626873	8.97065	0.58181	8.49975	6.95938	-6.93476	7.65217
OM = Old Male			63.8401	5.70785	-2.63512	3.0165	1.91418	5.03624	20.8986	4.02284	-0.373922	-3.21696	14.6622	8.21067	-2.4708	9.96932	4.61148	3.42488	10.3904	14.6178	2.00386	13.8331	3.93007	12.7619	14.3981	13.3903	20.0457	10.2787	-4.98754	1.02609	29.5054	9.56481	4.6546	11.3322	6.00748	-8.34157	28.2927	14.2903	49.5529	3.44746	-7.91408	2.37234	-0.48454	10.8117	2.16159	8.56259	6.01627	-3.93508	9.32409
OF = Old Female
CE = Cerebellum	Biological Sample Average:		Time (minutes)	NADH-OMCE1	NADH-OMCE2	NADH-OMCE3	NADH-OMCE4	NADH-OMCE5	NADH-OMCE6	NADH-OMCE7	NADH-OMCE8	NADH-OMCE9	NADH-OMCE10		Succ/Rot-OMCE1	Succ/Rot-OMCE2	Succ/Rot-OMCE3	Succ/Rot-OMCE4	Succ/Rot-OMCE5	Succ/Rot-OMCE6	Succ/Rot-OMCE7	Succ/Rot-OMCE8	Succ/Rot-OMCE9	Succ/Rot-OMCE10			NADH-OFCE1	NADH-OFCE2	NADH-OFCE3	NADH-OFCE4	NADH-OFCE5	NADH-OFCE6	NADH-OFCE7	NADH-OFCE8	NADH-OFCE9	NADH-OFCE10		Succ/Rot-OFCE1	Succ/Rot-OFCE2	Succ/Rot-OFCE3	Succ/Rot-OFCE4	Succ/Rot-OFCE5	Succ/Rot-OFCE6	Succ/Rot-OFCE7	Succ/Rot-OFCE8	Succ/Rot-OFCE9	Succ/Rot-OFCE10
1, 2, 3…10 = sample number	(the average of three technical replicates per biological sample)		1.30951	3.75318	0.68072	2.41657	0.736788	-3.41481	5.38229	-3.69706	-4.17086	-2.73797	-8.46292		4.80049	0.107239	-0.090781	5.08813	6.09907	9.93402	-4.71974	5.17083	7.83517	3.13914			-3.72793	8.16506	0.399696	0.59447	-3.99211	2.6528	0.505111	1.32942	2.85191	-1.89481		5.84567	1.09834	6.73763	3.64879	1.25263	-2.50137	-2.38097	6.84575	9.26663	0.365117
MTDR = mitoTracker Deep Red			5.75478	4.01489	-2.85728	3.099	3.59485	-3.17171	6.1097	5.28891	-5.51684	-2.57016	0.358409		5.12402	5.90125	2.73772	4.52623	5.20699	14.2415	-2.45597	2.75414	8.92807	10.3194			-4.74238	4.44663	3.90137	-0.041595	-4.43474	2.11785	1.30491	4.56011	7.02537	1.10276		3.95864	-1.45206	4.05314	2.12392	1.09093	-2.20459	3.73441	8.36261	9.60355	1.10377
			10.1948	1.90013	-4.28531	2.56749	4.81933	-2.87252	4.50697	2.02443	-4.9124	-3.82213	3.55129		5.66574	5.212	0.97309	5.17387	3.69692	15.6523	-1.82403	1.7108	12.7405	10.0837			-4.1008	4.42818	6.85886	0.570819	-3.62132	4.29695	3.83005	2.37349	8.75902	3.70838		7.0447	-1.4955	0.247618	1.44881	-0.0939427	-4.29777	3.50735	8.60505	14.3287	4.05565
			14.725	57.9829	60.9075	36.7546	77.6907	73.5208	47.335	24.3789	39.8486	35.37	47.2846		64.1349	78.512	55.5538	71.723	75.097	63.6238	48.5036	51.4692	34.3697	45.7075			43.7647	51.7586	93.7035	79.6043	75.3409	70.6748	63.7145	37.2096	53.5868	43.7239		49.9478	50.388	57.6982	57.6606	61.0124	57.2177	50.0893	61.3497	54.0109	37.3938
			19.1682	51.0158	51.1681	29.3544	62.9694	63.2047	38.6885	18.9121	33.8612	27.2573	43.4558		73.952	85.1206	58.9702	83.8775	80.2279	73.8739	57.4534	57.8948	40.9271	51.0884			34.7526	43.3397	73.6284	69.3044	62.6162	58.8442	55.605	32.4688	43.7295	36.8215		56.4662	57.286	68.7028	69.1322	72.4167	69.1039	56.5525	65.1814	57.7766	43.4963
			23.6072	47.434	46.4451	27.5417	52.1217	59.3207	33.1121	17.3237	32.837	24.0047	38.642		73.8966	81.4229	57.2375	82.4589	80.0564	73.9589	56.8605	57.1102	40.5246	48.0566			32.2294	38.9829	66.7885	62.7101	60.6694	54.2351	53.1307	27.8314	38.3234	30.0412		55.122	57.1607	69.8429	70.2331	72.9769	68.3143	55.8302	59.1919	54.1033	42.0079
			28.1345	-4.44731	-13.7091	-11.1796	2.10717	-13.2252	-4.67477	-13.7029	-6.57752	2.62344	0.248088		-1.1119	-2.70082	-0.970404	-1.37635	3.49437	17.3784	-5.27606	-5.14345	7.82672	3.01348			-10.0535	-1.62215	-11.6234	-11.9973	-7.28771	-9.60037	-4.58395	-2.12635	-0.298013	-2.74327		-5.6601	-8.60852	-5.9795	-7.55951	-10.6038	-4.10209	-2.76833	1.53363	1.69822	-5.5831
			32.5764	-7.48863	-12.3047	-7.62874	-3.37257	-10.1303	-6.02146	-13.1362	-5.26646	3.64538	0.821499		4.7813	-4.50812	-1.36228	0.175281	2.29684	17.7364	-3.59299	-2.19214	8.75543	2.87199			-11.2817	0.805726	-10.9296	-11.1945	-8.86703	-9.25528	-3.01283	2.50458	1.00568	-0.526163		-6.46922	-8.78789	-7.15544	-5.90721	-8.93033	-1.12474	-1.04942	1.78512	3.63549	-1.74558
			37.0162	-4.98143	-10.363	-4.92923	-1.71494	-6.96458	-2.71297	-11.6771	-3.15073	3.94468	1.4729		4.13521	-1.86608	-0.276314	3.42865	3.5431	20.1434	-1.83762	0.465784	10.0138	5.32194			-11.5349	1.81836	-7.19085	-6.37005	-6.6735	-6.70411	-1.32305	2.69946	2.97851	-2.00651		-3.89126	-6.6623	-5.39247	-1.66764	-5.69448	-1.07374	1.55777	2.85881	8.41807	1.12726
			41.5417	61.1674	79.3071	87.3313	107.872	111.427	90.8824	64.1519	74.6749	57.142	64.6793		97.168	117.191	95.5341	133.077	99.9304	115.48	94.8077	95.671	77.9847	79.9359			69.4471	92.2419	223.025	110.131	107.576	96.711	96.2634	104.066	112.242	96.591		88.5343	109.715	102.999	99.5437	109.908	96.2043	79.7342	115.334	101.959	80.1053
			45.9833	64.5353	79.3455	87.3428	103.36	106.459	88.3262	63.8542	70.7698	60.422	70.0229		93.3191	105.917	92.9454	127.636	93.5728	112.959	87.204	88.6607	71.9065	75.4068			69.2032	90.9313	154.679	102.505	102.258	94.4792	91.5083	102.98	105.888	94.965		82.812	102.178	97.8372	98.3427	99.7904	88.913	74.2722	110.507	99.4085	78.4921
			50.4247	61.3803	78.7581	87.5189	99.0018	102.033	85.6413	63.4107	68.9853	58.1476	67.0624		88.6959	100.305	90.5306	126.056	89.3723	112.17	83.7964	85.8689	69.19	72.3635			67.8164	88.0981	123.71	95.4028	101.808	97.044	86.9633	104.418	100.127	91.0217		79.9486	98.7336	96.0666	101.884	97.5918	91.9875	76.9167	103.825	99.3337	74.7369
			54.9453	2.36303	0.391843	4.74743	11.0694	2.9975	3.5176	-1.19803	6.03798	-1.80905	4.5568		12.2512	7.34256	10.6132	15.1236	17.6834	30.9958	4.19388	8.3321	14.1196	3.51103			-3.50654	9.8174	3.16367	4.52576	6.59449	6.95601	14.4048	9.2267	5.8465	4.24731		-0.121869	11.4808	11.5883	7.69867	3.0757	4.79788	12.231	5.26629	14.9559	0.15902
			59.3894	1.31614	-0.584715	5.62808	9.34834	1.82482	1.92778	-2.2594	2.84145	-3.74864	3.72893		8.96477	5.09113	8.00889	14.1715	15.4899	30.7746	2.9752	8.38366	9.70728	1.71088			-1.37903	9.88332	7.92969	4.534	6.12283	5.47819	12.3343	8.13457	4.77844	2.48232		-0.0152863	10.1333	9.71508	6.27743	3.06424	5.9496	8.73655	3.31079	10.8599	0.212183
			63.8401	2.02974	0.143986	6.00189	10.175	2.10575	2.99935	-0.698093	3.54793	-2.23343	4.82512		9.28299	6.8007	9.00401	15.9447	14.5749	30.712	4.16291	9.81839	8.71634	2.31019			-0.474995	11.1793	11.2807	5.01092	9.76486	6.31543	13.7202	9.31077	7.26442	3.99006		7.53609	10.7972	10.9137	7.05749	3.95988	7.54894	12.4078	5.28873	11.2409	1.7049
	Complex Linked Resp. Averages:			OMCE1	OMCE2	OMCE3	OMCE4	OMCE5	OMCE6	OMCE7	OMCE8	OMCE9	OMCE10														OFCE1	OFCE2	OFCE3	OFCE4	OFCE5	OFCE6	OFCE7	OFCE8	OFCE9	OFCE10
	(average of three consectutive time points)		CI	52.1442	52.8402	31.2169	64.2606	65.3487	39.7119	20.2049	35.5156	28.8773	43.1275													CI	36.9155	44.6937	78.0401	70.5396	66.2089	61.2514	57.4834	32.5033	45.2132	36.8622
			CII	70.6612	81.6851	57.2538	79.3531	78.4604	70.4855	54.2725	55.4914	38.6072	48.2842													CII	53.8453	54.9449	65.4146	65.6753	68.802	64.8786	54.1573	61.9077	55.297	40.966
			CIV	77.711	93.4707	90.2005	116.167	100.466	100.91	76.2042	80.7718	65.7988	71.5785													CIV	76.2936	96.9829	133.053	101.302	103.155	94.2232	84.2763	106.855	103.16	85.9853
	Biological Sample Avg/ug pro:		Time (minutes)	NADH-OMCE1	NADH-OMCE2	NADH-OMCE3	NADH-OMCE4	NADH-OMCE5	NADH-OMCE6	NADH-OMCE7	NADH-OMCE8	NADH-OMCE9	NADH-OMCE10		Succ/Rot-OMCE1	Succ/Rot-OMCE2	Succ/Rot-OMCE3	Succ/Rot-OMCE4	Succ/Rot-OMCE5	Succ/Rot-OMCE6	Succ/Rot-OMCE7	Succ/Rot-OMCE8	Succ/Rot-OMCE9	Succ/Rot-OMCE10			NADH-OFCE1	NADH-OFCE2	NADH-OFCE3	NADH-OFCE4	NADH-OFCE5	NADH-OFCE6	NADH-OFCE7	NADH-OFCE8	NADH-OFCE9	NADH-OFCE10		Succ/Rot-OFCE1	Succ/Rot-OFCE2	Succ/Rot-OFCE3	Succ/Rot-OFCE4	Succ/Rot-OFCE5	Succ/Rot-OFCE6	Succ/Rot-OFCE7	Succ/Rot-OFCE8	Succ/Rot-OFCE9	Succ/Rot-OFCE10
			1.30951	0.625531	0.113453	0.402762	0.122798	-0.569134	0.897048	-0.616177	-0.695144	-0.456328	-1.41049		0.800081	0.0178732	-0.0151302	0.848022	1.01651	1.65567	-0.786623	0.861805	1.30586	0.523189			-0.621321	1.36084	0.066616	0.0990783	-0.665352	0.442134	0.0841852	0.221569	0.475319	-0.315802		0.974278	0.183056	1.12294	0.608132	0.208771	-0.416895	-0.396828	1.14096	1.54444	0.0608528
			5.75478	0.669148	-0.476214	0.516501	0.599142	-0.528618	1.01828	0.881486	-0.919473	-0.42836	0.0597349		0.854003	0.983542	0.456286	0.754372	0.867831	2.37359	-0.409328	0.459023	1.48801	1.71989			-0.790396	0.741106	0.650228	-0.0069325	-0.739123	0.352975	0.217484	0.760018	1.1709	0.183793		0.659773	-0.24201	0.675524	0.353987	0.181822	-0.367432	0.622401	1.39377	1.60059	0.183962
			10.1948	0.316688	-0.714218	0.427914	0.803221	-0.478753	0.751161	0.337405	-0.818734	-0.637022	0.591881		0.94429	0.868667	0.162182	0.862311	0.616153	2.60872	-0.304005	0.285133	2.12341	1.68061			-0.683467	0.73803	1.14314	0.0951364	-0.603553	0.716159	0.638341	0.395581	1.45984	0.618064		1.17412	-0.24925	0.0412697	0.241468	-0.0156571	-0.716295	0.584558	1.43417	2.38812	0.675942
			14.725	9.66381	10.1512	6.12576	12.9485	12.2535	7.88916	4.06316	6.64144	5.895	7.88077		10.6891	13.0853	9.25897	11.9538	12.5162	10.604	8.08393	8.57819	5.72829	7.61792			7.29411	8.62643	15.6172	13.2674	12.5568	11.7791	10.6191	6.2016	8.93113	7.28731		8.32463	8.398	9.61637	9.6101	10.1687	9.53628	8.34822	10.225	9.00181	6.23231
			19.1682	8.50264	8.52801	4.8924	10.4949	10.5341	6.44809	3.15201	5.64353	4.54288	7.24263		12.3253	14.1868	9.82837	13.9796	13.3713	12.3123	9.57556	9.64913	6.82118	8.51474			5.79209	7.22328	12.2714	11.5507	10.436	9.80737	9.26749	5.41147	7.28825	6.13691		9.41103	9.54767	11.4505	11.522	12.0695	11.5173	9.42541	10.8636	9.62944	7.24939
			23.6072	7.90566	7.74085	4.59029	8.68695	9.88679	5.51868	2.88728	5.47284	4.00078	6.44034		12.3161	13.5705	9.53958	13.7431	13.3427	12.3265	9.47676	9.51836	6.75411	8.00943			5.37156	6.49714	11.1314	10.4517	10.1116	9.03919	8.85511	4.63857	6.38724	5.00686		9.187	9.52678	11.6405	11.7055	12.1628	11.3857	9.30503	9.86531	9.01722	7.00131
			28.1345	-0.741218	-2.28484	-1.86326	0.351195	-2.2042	-0.779129	-2.28382	-1.09625	0.43724	0.0413481		-0.185317	-0.450136	-0.161734	-0.229392	0.582395	2.8964	-0.879343	-0.857241	1.30445	0.502246			-1.67559	-0.270359	-1.93723	-1.99956	-1.21462	-1.60006	-0.763992	-0.354392	-0.0496689	-0.457211		-0.943351	-1.43475	-0.996583	-1.25992	-1.7673	-0.683682	-0.461389	0.255605	0.283036	-0.930517
			32.5764	-1.2481	-2.05078	-1.27146	-0.562095	-1.68838	-1.00358	-2.18936	-0.877743	0.607564	0.136916		0.796883	-0.751352	-0.227047	0.0292134	0.382807	2.95606	-0.598831	-0.365356	1.45924	0.478666			-1.88029	0.134288	-1.82159	-1.86575	-1.47784	-1.54255	-0.502138	0.417431	0.167613	-0.0876939		-1.0782	-1.46465	-1.19257	-0.984534	-1.48839	-0.187456	-0.174903	0.29752	0.605916	-0.29093
			37.0162	-0.830239	-1.72717	-0.821538	-0.285824	-1.16076	-0.452162	-1.94619	-0.525121	0.657447	0.245484		0.689202	-0.311013	-0.0460523	0.571441	0.590517	3.35723	-0.30627	0.0776307	1.66896	0.88699			-1.92249	0.303059	-1.19847	-1.06168	-1.11225	-1.11735	-0.220509	0.44991	0.496419	-0.334418		-0.648544	-1.11038	-0.898745	-0.27794	-0.949081	-0.178957	0.259628	0.476469	1.40301	0.187876
			41.5417	10.1946	13.2178	14.5552	17.9787	18.5711	15.1471	10.692	12.4458	9.52367	10.7799		16.1947	19.5318	15.9224	22.1796	16.6551	19.2467	15.8013	15.9452	12.9975	13.3226			11.5745	15.3737	37.1709	18.3552	17.9294	16.1185	16.0439	17.3443	18.7071	16.0985		14.7557	18.2858	17.1665	16.5906	18.3179	16.034	13.289	19.2224	16.9932	13.3509
			45.9833	10.7559	13.2242	14.5571	17.2267	17.7432	14.721	10.6424	11.795	10.0703	11.6705		15.5532	17.6529	15.4909	21.2727	15.5955	18.8265	14.534	14.7768	11.9844	12.5678			11.5339	15.1552	25.7799	17.0841	17.043	15.7465	15.2514	17.1633	17.648	15.8275		13.802	17.0296	16.3062	16.3905	16.6317	14.8188	12.3787	18.4178	16.5681	13.082
			50.4247	10.23	13.1263	14.5865	16.5003	17.0054	14.2735	10.5685	11.4976	9.69127	11.1771		14.7826	16.7175	15.0884	21.0094	14.8954	18.6951	13.9661	14.3115	11.5317	12.0606			11.3027	14.683	20.6184	15.9005	16.968	16.174	14.4939	17.403	16.6879	15.1703		13.3248	16.4556	16.0111	16.9807	16.2653	15.3312	12.8194	17.3042	16.5556	12.4562
			54.9453	0.393838	0.0653072	0.791239	1.84491	0.499583	0.586266	-0.199671	1.00633	-0.301509	0.759467		2.04187	1.22376	1.76886	2.5206	2.94723	5.16597	0.69898	1.38868	2.35326	0.585172			-0.584424	1.63623	0.527279	0.754294	1.09908	1.15933	2.4008	1.53778	0.974417	0.707885		-0.0203115	1.91347	1.93138	1.28311	0.512617	0.799646	2.0385	0.877716	2.49265	0.0265033
			59.3894	0.219356	-0.0974525	0.938013	1.55806	0.304136	0.321296	-0.376566	0.473576	-0.624773	0.621489		1.49413	0.848522	1.33482	2.36192	2.58165	5.12909	0.495866	1.39728	1.61788	0.285146			-0.229839	1.64722	1.32161	0.755667	1.02047	0.913032	2.05571	1.35576	0.796407	0.413721		-0.00254772	1.68889	1.61918	1.04624	0.510707	0.9916	1.45609	0.551798	1.80998	0.0353638
			63.8401	0.338291	0.0239976	1.00032	1.69584	0.350958	0.499892	-0.116349	0.591321	-0.372238	0.804186		1.54717	1.13345	1.50067	2.65745	2.42916	5.11866	0.693819	1.6364	1.45272	0.385032			-0.0791658	1.86322	1.88012	0.835153	1.62748	1.05257	2.2867	1.55179	1.21074	0.665011		1.25601	1.79954	1.81896	1.17625	0.65998	1.25816	2.06797	0.881454	1.87349	0.28415
	Complex Linked Resp. Avg/ug pro:			OMCE1	OMCE2	OMCE3	OMCE4	OMCE5	OMCE6	OMCE7	OMCE8	OMCE9	OMCE10														OFCE1	OFCE2	OFCE3	OFCE4	OFCE5	OFCE6	OFCE7	OFCE8	OFCE9	OFCE10
			CI	8.6907	8.8067	5.20282	10.7101	10.8915	6.61864	3.36748	5.91927	4.81289	7.18791													CI	6.15259	7.44895	13.0067	11.7566	11.0348	10.2086	9.58056	5.41722	7.53554	6.1437
			CII	11.7769	13.6142	9.54231	13.2255	13.0767	11.7476	9.04542	9.24856	6.43453	8.04736													CII	8.97422	9.15748	10.9024	10.9459	11.467	10.8131	9.02622	10.3179	9.21616	6.82767
			CIV	12.9518	15.5784	15.0334	19.3612	16.7443	16.8183	12.7007	13.462	10.9665	11.9297													CIV	12.7156	16.1638	22.1755	16.8836	17.1926	15.7039	14.0461	17.8092	17.1933	14.3309
	Biological Sample Avg/MTDR:		Time (minutes)	NADH-OMCE1	NADH-OMCE2	NADH-OMCE3	NADH-OMCE4	NADH-OMCE5	NADH-OMCE6	NADH-OMCE7	NADH-OMCE8	NADH-OMCE9	NADH-OMCE10		Succ/Rot-OMCE1	Succ/Rot-OMCE2	Succ/Rot-OMCE3	Succ/Rot-OMCE4	Succ/Rot-OMCE5	Succ/Rot-OMCE6	Succ/Rot-OMCE7	Succ/Rot-OMCE8	Succ/Rot-OMCE9	Succ/Rot-OMCE10			NADH-OFCE1	NADH-OFCE2	NADH-OFCE3	NADH-OFCE4	NADH-OFCE5	NADH-OFCE6	NADH-OFCE7	NADH-OFCE8	NADH-OFCE9	NADH-OFCE10		Succ/Rot-OFCE1	Succ/Rot-OFCE2	Succ/Rot-OFCE3	Succ/Rot-OFCE4	Succ/Rot-OFCE5	Succ/Rot-OFCE6	Succ/Rot-OFCE7	Succ/Rot-OFCE8	Succ/Rot-OFCE9	Succ/Rot-OFCE10
			1.30951	0.000155981	2.5627e-05	9.34909e-05	2.81656e-05	-0.000134461	0.000198799	-0.000166701	-0.00016713	-0.000144742	-0.000405596		0.000199507	4.03722e-06	-3.51208e-06	0.000194506	0.000240157	0.000366921	-0.000212814	0.000207199	0.000414204	0.000150447			-0.000174959	0.00032909	1.56848e-05	2.17779e-05	-0.000149661	0.000104886	1.88369e-05	6.03303e-05	0.000125029	-0.000101904		0.000274349	4.42681e-05	0.000264397	0.00013367	4.69599e-05	-9.88988e-05	-8.87923e-05	0.000310668	0.000406253	1.96361e-05
			5.75478	0.000166857	-0.000107568	0.000119892	0.000137422	-0.000124889	0.000225667	0.000238478	-0.000221064	-0.000135871	1.71772e-05		0.000212952	0.000222164	0.000105915	0.000173026	0.00020503	0.000526023	-0.00011074	0.000110361	0.00047198	0.000494568			-0.000222569	0.00017922	0.000153097	-1.52379e-06	-0.000166254	8.37352e-05	4.86633e-05	0.000206943	0.000307995	5.93065e-05		0.000185787	-5.85249e-05	0.000159053	7.78078e-05	4.08981e-05	-8.71649e-05	0.000139266	0.000379505	0.000421023	5.93611e-05
			10.1948	7.89687e-05	-0.000161329	9.93294e-05	0.000184231	-0.000113108	0.000166468	9.12819e-05	-0.000196844	-0.000202056	0.0001702		0.000235466	0.000196216	3.76463e-05	0.000197784	0.00014557	0.000578131	-8.22457e-05	6.85531e-05	0.000673521	0.000483273			-0.000192459	0.000178477	0.000269154	2.09114e-05	-0.00013576	0.000169892	0.000142832	0.000107712	0.000383999	0.000199438		0.000330622	-6.02758e-05	9.717e-06	5.30758e-05	-3.52183e-06	-0.000169925	0.000130798	0.000390507	0.000628177	0.000218114
			14.725	0.00240975	0.00229298	0.00142194	0.00296992	0.00289495	0.00174835	0.00109925	0.00159677	0.00186983	0.00226617		0.00266542	0.00295574	0.00214923	0.00274179	0.00295702	0.00234999	0.00218703	0.00206241	0.00181695	0.00219059			0.00205397	0.00208611	0.0036771	0.00291623	0.00282447	0.00279433	0.00237608	0.00168861	0.00234927	0.00235148		0.00234415	0.00203087	0.00226418	0.00211234	0.0022873	0.00226226	0.00186796	0.00278412	0.00236786	0.00201105
			19.1682	0.0021202	0.00192632	0.00113565	0.00240716	0.00248875	0.00142899	0.000852748	0.00135685	0.00144095	0.00208267		0.00307342	0.00320453	0.00228141	0.00320643	0.00315905	0.00272859	0.00259058	0.00231989	0.0021636	0.00244848			0.00163101	0.00174679	0.00288932	0.0025389	0.00234743	0.00232658	0.00207365	0.00147347	0.00191712	0.00198027		0.00265007	0.0023089	0.00269602	0.0025326	0.00271484	0.00273222	0.00210899	0.00295801	0.00253295	0.00233924
			23.6072	0.00197134	0.00174851	0.00106552	0.00199248	0.00233581	0.00122302	0.000781127	0.00131581	0.001269	0.00185197		0.00307112	0.00306532	0.00221437	0.00315219	0.0031523	0.00273173	0.00256385	0.00228845	0.00214232	0.00230317			0.00151259	0.00157119	0.0026209	0.00229733	0.00227444	0.00214434	0.00198138	0.00126302	0.00168011	0.00161562		0.00258699	0.00230384	0.00274077	0.00257292	0.00273584	0.002701	0.00208205	0.00268619	0.00237191	0.00225919
			28.1345	-0.000184828	-0.000516104	-0.000432509	8.05517e-05	-0.000520755	-0.000172667	-0.000617866	-0.000263567	0.000138687	1.18899e-05		-4.62102e-05	-0.000101677	-3.75424e-05	-5.26145e-05	0.000137594	0.000641885	-0.000237898	-0.000206102	0.000413758	0.000144425			-0.000471833	-6.53804e-05	-0.000456123	-0.000439511	-0.00027321	-0.000379578	-0.000170947	-9.64963e-05	-1.3065e-05	-0.000147534		-0.00026564	-0.000346964	-0.000234647	-0.000276935	-0.000397528	-0.000162188	-0.000103238	6.95977e-05	7.44506e-05	-0.000300261
			32.5764	-0.000311225	-0.000463233	-0.000295136	-0.000128925	-0.00039889	-0.000222407	-0.000592312	-0.000211032	0.000192712	3.93713e-05		0.000198709	-0.000169717	-5.27031e-05	6.70054e-06	9.04404e-05	0.000655107	-0.000162008	-8.78407e-05	0.000462854	0.000137644			-0.000529475	3.24745e-05	-0.000428896	-0.0004101	-0.000332417	-0.000365934	-0.000112356	0.000113661	4.40892e-05	-2.82972e-05		-0.000303614	-0.000354193	-0.000280793	-0.000216405	-0.00033479	-4.44697e-05	-3.91355e-05	8.10107e-05	0.000159382	-9.38778e-05
			37.0162	-0.000207027	-0.000390137	-0.000190699	-6.55579e-05	-0.000274237	-0.000100206	-0.000526524	-0.000126252	0.000208535	7.05908e-05		0.000171858	-7.0252e-05	-1.06899e-05	0.000131068	0.000139513	0.000744011	-8.28584e-05	1.86644e-05	0.000529376	0.000255061			-0.000541357	7.32883e-05	-0.000282182	-0.000233361	-0.000250184	-0.000265066	-4.934e-05	0.000122504	0.000130579	-0.000107911		-0.000182625	-0.000268522	-0.000211611	-6.10924e-05	-0.000213481	-4.24535e-05	5.80931e-05	0.000129736	0.000369052	6.06242e-05
			41.5417	0.0025421	0.00298567	0.00337862	0.00412367	0.00438753	0.00335682	0.00289262	0.00299229	0.0030208	0.00309983		0.00403827	0.00441187	0.00369597	0.00508721	0.00393486	0.00426535	0.00427489	0.00383362	0.00412264	0.00383103			0.00325929	0.00371778	0.00875193	0.00403455	0.00403294	0.00382375	0.00358991	0.00472262	0.00492076	0.00519469		0.00415509	0.00442201	0.00404187	0.00364669	0.00412034	0.00380371	0.00297349	0.00523399	0.00446994	0.00430808
			45.9833	0.00268206	0.00298711	0.00337907	0.0039512	0.00419192	0.0032624	0.00287919	0.0028358	0.00319419	0.00335594		0.00387831	0.00398747	0.00359582	0.0048792	0.00368452	0.00417223	0.00393204	0.00355271	0.00380132	0.00361396			0.00324785	0.00366496	0.00606991	0.00375517	0.00383356	0.00373551	0.00341258	0.00467335	0.00464218	0.00510724		0.00388654	0.00411825	0.00383931	0.00360269	0.00374106	0.00351543	0.0027698	0.00501493	0.00435811	0.00422132
			50.4247	0.00255094	0.002965	0.00338588	0.00378459	0.00401763	0.00316323	0.0028592	0.0027643	0.00307396	0.00321405		0.00368617	0.00377618	0.0035024	0.00481882	0.00351912	0.0041431	0.00377839	0.00344084	0.00365771	0.00346811			0.00318276	0.00355077	0.00485461	0.00349499	0.00381669	0.00383691	0.00324308	0.00473861	0.00438963	0.00489517		0.00375215	0.00397943	0.00376983	0.00373243	0.00365863	0.00363699	0.00286842	0.00471169	0.00435483	0.00401937
			54.9453	9.82066e-05	1.47517e-05	0.000183666	0.000423157	0.000118029	0.000129925	-5.40191e-05	0.000241947	-9.56352e-05	0.00021839		0.000509155	0.000276425	0.000410596	0.000578136	0.0006963	0.00114486	0.000189103	0.000333874	0.000746428	0.000168271			-0.000164569	0.000395687	0.000124148	0.000165797	0.000247222	0.000275026	0.000537191	0.000418718	0.000256313	0.000228421		-5.71956e-06	0.000462732	0.000454746	0.000282034	0.000115305	0.000189698	0.000456125	0.00023899	0.000655672	8.55211e-06
			59.3894	5.46982e-05	-2.20127e-05	0.000217736	0.000357363	7.18539e-05	7.1204e-05	-0.000101876	0.000113859	-0.000198171	0.000178714		0.000372573	0.000191665	0.000309843	0.000541742	0.000609931	0.00113668	0.000134152	0.00033594	0.000513173	8.19959e-05			-6.47208e-05	0.000398344	0.000311176	0.000166099	0.00022954	0.000216596	0.000459977	0.000369156	0.000209489	0.0001335		-7.17419e-07	0.000408421	0.000381238	0.000229968	0.000114876	0.000235235	0.000325808	0.000150247	0.000476103	1.14112e-05
			63.8401	8.43554e-05	5.42062e-06	0.000232198	0.000388966	8.29158e-05	0.000110784	-3.14771e-05	0.000142168	-0.00011807	0.00023125		0.000385798	0.000256025	0.000348342	0.000609525	0.000573903	0.00113437	0.000187706	0.000393431	0.000460787	0.000110719			-2.22925e-05	0.000450579	0.000442676	0.00018357	0.000366076	0.000249699	0.000511661	0.000422533	0.000318475	0.000214586		0.000353684	0.000435179	0.000428275	0.000258545	0.000148452	0.000298469	0.000462719	0.000240008	0.000492808	9.169e-05
	Complex Linked Resp. Avg/MTDR:			OMCE1	OMCE2	OMCE3	OMCE4	OMCE5	OMCE6	OMCE7	OMCE8	OMCE9	OMCE10														OFCE1	OFCE2	OFCE3	OFCE4	OFCE5	OFCE6	OFCE7	OFCE8	OFCE9	OFCE10
			CI	0.0021671	0.00198927	0.0012077	0.00245652	0.00257317	0.00146679	0.000911042	0.00142314	0.00152659	0.00206694													CI	0.00173252	0.00180137	0.00306244	0.00258415	0.00248211	0.00242175	0.0021437	0.00147504	0.00198217	0.00198246
			CII	0.00293665	0.00307519	0.002215	0.00303347	0.00308946	0.00260344	0.00244715	0.00222359	0.00204096	0.00231408													CII	0.00252707	0.00221454	0.00256699	0.00240595	0.00257933	0.00256516	0.00201967	0.00280944	0.00242424	0.00220316
			CIV	0.00322964	0.00351888	0.00348962	0.00444078	0.00395593	0.00372719	0.00343606	0.00323659	0.00347844	0.00343049													CIV	0.00358061	0.00390887	0.00522124	0.00371109	0.0038672	0.00372538	0.00314288	0.0048492	0.00452257	0.00462431
	MTDR (Mito. Content, RFU)/well:			OMCE1	OMCE2	OMCE3	OMCE4	OMCE5	OMCE6	OMCE7	OMCE8	OMCE9	OMCE10														OFCE1	OFCE2	OFCE3	OFCE4	OFCE5	OFCE6	OFCE7	OFCE8	OFCE9	OFCE10
			predicted MTDR in seahorse well	24061.8	26562.6	25848.2	26159.2	25396.2	27074	22177.8	24955.8	18916.2	20865.4													predicted MTDR in seahorse well	21307.4	24811	25483	27297	26674.4	25292.2	26815	22035.6	22810	18594.2
[truncated: 74 more columns]

## Sheet: Old-Cortex
SMAPLE INFORMATION:	All data from Seahorse Machine:		Time (minutes)	NADH-OMCO1			Succ/Rot-OMCO1			NADH-OMCO2			Succ/Rot-OMCO2			NADH-OMCO3			Succ/Rot-OMCO3			NADH-OMCO4			Succ/Rot-OMCO4			NADH-OMCO5			Succ/Rot-OMCO5			NADH-OMCO6			Succ/Rot-OMCO6			NADH-OMCO7			Succ/Rot-OMCO7			NADH-OMCO8			Succ/Rot-OMCO8
Tissue: Cerebral Cortex			1.30951	2.78638	2.23346	4.25482	-14.1054	-1.93133	32.0919	-3.35875	-0.495053	-11.656	2.47447	3.28911	1.29893	10.1547	-4.98621	4.52999	-6.34494	14.2899	15.8807	3.87139	5.66621	1.17554	5.37669	7.01508	13.1071	-2.46346	-10.1401	-4.82491	6.81811	-0.176851	6.20875	5.14135	9.52054	-0.471882	21.6019	35.8432	28.2343	4.75367	-6.28154	-5.83382	21.8151	-10.1714	2.51484	1.19006	1.95434	-12.0673	9.72648
Tissue prep: Frozen			5.75478	0.64448	5.26041	6.07051	-11.3849	-4.43466	29.557	-6.86306	-6.76655	-7.4485	2.69442	3.24534	-0.87894	8.4168	-5.1831	5.25605	-1.79797	10.0583	14.1808	3.56095	3.86145	1.95789	2.02342	4.6407	14.6087	0.707415	-10.6366	-8.83521	7.58546	1.96897	8.5492	5.45899	9.23667	-1.69187	20.1502	44.5494	32.3139	-0.661623	-5.59752	-2.91397	8.61321	-7.03596	-0.559143	-1.66177	-1.38604	-7.92962	7.19001
Entire region, bilateral			10.1948	0.640613	18.0129	7.23527	-8.44918	-3.83128	38.3635	-2.64925	-3.01969	-5.77351	2.87583	6.72683	0.297037	6.12116	-4.76403	3.22375	-2.46366	10.4524	11.6631	3.32468	2.22718	2.29993	0.380826	-2.11471	14.6383	2.72407	-8.30328	-5.54826	8.9017	3.79034	3.44595	5.27678	8.6712	1.4008	20.9398	43.9477	40.0769	0.918571	-1.93842	-0.759269	2.89198	-7.46269	-1.14185	-0.161991	-1.14296	-5.92701	5.58826
2 mL 1X MAS used			14.725	43.0793	50.7288	60.0774	52.5481	49.6168	69.0082	18.4021	20.7955	8.92823	18.145	28.9188	18.778	15.8527	12.9303	18.2876	11.0955	29.0102	45.6679	44.1552	57.0727	54.6403	34.7263	56.0172	63.7043	54.3796	41.7793	75.9168	45.1118	46.266	53.2504	92.4982	103.103	88.7741	107.028	109.332	121.276	32.0067	15.0934	15.3055	58.6056	19.1484	45.4746	29.6104	47.1756	38.6497	39.2127
7 ml homogenizer used			19.1682	39.3523	42.7807	46.0174	66.0236	62.269	67.6873	13.8385	21.918	5.11071	22.8939	34.9457	23.5654	10.2796	18.4502	15.3934	12.8189	32.1867	38.8248	38.9361	48.1447	48.3763	43.6169	59.5919	68.8853	44.584	37.0091	60.4744	56.3711	53.8468	60.3472	83.1899	90.1081	77.7076	114.46	113.808	129.031	24.3755	12.1114	12.0795	54.7221	24.6234	48.2152	29.3543	40.2473	32.0159	45.4183
Sex: male and female			23.6072	38.2885	39.3535	42.4439	62.0679	59.7431	72.8499	10.8148	19.1592	3.2418	24.2474	34.843	23.8533	9.00883	10.031	14.5955	16.3362	32.2817	34.9954	38.0752	43.4468	46.068	43.6935	57.3064	67.1989	41.7115	37.7911	51.897	57.4476	53.6332	57.3351	81.0038	81.4305	74.126	106.798	105.141	124.79	21.7441	10.371	10.3691	53.1582	25.8967	47.0598	30.4076	36.7689	28.9578	42.3264
Strain: C57BL/6J			28.1345	-5.74411	-3.06145	14.2275	-3.64023	5.98599	7.12477	-3.71517	9.60289	-22.5738	-2.12278	-5.11322	11.6887	-6.36966	-13.6495	-1.24696	-1.10751	2.5432	6.58242	1.85894	-5.00069	-0.274759	-2.32995	-3.30522	21.7577	-14.7076	0.987137	-7.19591	17.3124	-6.20429	-5.2176	-3.43547	-4.64836	-7.04913	17.4494	25.6012	59.2952	-10.8546	-17.2668	-1.56943	0.459289	-9.19135	4.90653	-0.520589	-2.84664	-5.15973	2.64996
Diet: Standard Chow			32.5764	-5.43812	-3.06347	12.0026	-3.09759	3.75506	8.31138	-1.97259	5.91589	-21.9238	0.716916	-5.17506	9.33168	-7.37439	-6.91742	-1.10407	-0.881324	5.32955	11.1392	2.23905	-5.48876	-0.862743	-2.69887	-1.32442	25.6731	-16.0986	0.160243	-5.4476	16.9531	-3.40763	-3.045	-0.777455	-2.54914	-6.84962	21.0753	26.2494	62.7732	-7.78197	-17.1764	4.01167	1.0682	-5.68163	5.57051	-0.336229	-1.61661	-5.62291	6.4302
Age: 80 weeks			37.0162	-5.79314	-1.95188	11.2209	-2.22805	4.05635	9.6323	-0.336814	2.72512	-20.5208	1.11611	-2.14762	8.36532	-4.40794	-6.93711	-0.114544	-1.74656	7.03019	14.1872	4.66072	-1.37482	2.9133	-2.55544	-1.59135	23.8534	-13.1857	-2.86972	-4.01033	16.1869	-1.94422	-0.562802	-2.98023	-1.81764	-4.62354	23.9346	28.8973	61.4173	-7.0833	-17.9361	4.13529	1.38818	-4.37802	5.15868	1.27661	1.20373	-3.92887	9.25819
Protein used: 6 ug/well			41.5417	77.9183	74.4935	54.276	99.1413	96.1771	114.782	42.5937	37.8282	36.4963	65.6965	77.0306	66.9946	54.393	30.5405	47.0159	63.6002	57.6553	52.1262	87.1228	85.7062	93.7388	74.5507	95.1491	122.096	91.9255	92.7609	81.9925	113.863	108.035	89.7821	153.545	138.241	150.598	168.357	156.95	173.816	51.0423	48.3054	54.0203	75.3355	70.1378	67.4247	72.7986	64.5451	64.0362	86.4781
			45.9833	78.6778	70.8576	60.5824	92.01	89.1562	109.081	43.7208	41.2678	35.0457	64.6386	69.7246	58.9149	53.6771	31.5572	47.7885	57.9588	53.9753	45.1068	80.4129	77.2356	90.8612	73.8969	91.2949	107.457	87.3105	87.789	77.4853	102.932	98.7049	83.4995	152.575	124.511	132.46	152.149	145.801	166.287	48.9515	48.1097	50.5901	69.7313	60.0599	62.4224	74.406	65.1387	65.1794	78.9049
SHEET LEGEND:			50.4247	78.3845	69.8191	61.3125	98.994	81.8632	106.624	49.858	41.7762	33.3142	64.8241	64.281	55.1134	53.0627	31.3904	49.4329	57.146	53.5875	48.8444	81.1666	74.1947	87.2243	82.2092	92.3533	102.579	91.0776	84.8347	70.2946	107.075	96.236	81.1662	161.315	118.195	121.423	149.234	142.848	167.763	48.5205	46.6581	49.0446	66.8259	55.4143	61.8168	72.2995	64.4009	65.5534	76.6325
YM = Young Male			54.9453	3.66723	7.037	6.27731	2.4528	1.28642	16.7089	3.699	-0.720534	-11.889	-0.024912	4.6534	-3.9489	10.4319	-8.51062	7.959	6.49639	4.62196	10.7914	7.27371	10.0312	14.7138	5.86718	16.546	17.6473	4.41152	-5.79574	0.749722	19.4505	10.0437	2.52615	10.3575	9.18801	2.43343	37.1793	35.9912	71.5333	-1.84225	-0.281052	-2.91077	-2.11972	-0.011606	-3.83878	7.87349	1.43375	-3.58345	1.97391
YF = Young Female			59.3894	2.00435	3.67902	3.98773	1.43386	2.89874	14.9307	3.78987	0.398826	-12.1034	2.05335	5.32196	0.468101	6.4889	-9.36303	8.32863	3.05003	2.80812	9.61678	6.07232	13.1558	15.2512	2.9887	14.3606	19.0818	1.14067	-4.23142	0.566577	18.7043	10.5284	0.688418	9.82533	11.2485	2.25973	36.6693	30.0855	72.2869	-2.82662	-4.4283	-1.41523	-2.49099	1.34184	-4.62413	10.0482	0.927665	-2.93996	2.24803
OM = Old Male			63.8401	3.25009	5.05072	4.82639	2.94224	7.28395	16.2707	7.93877	2.45507	-11.4301	3.85622	6.71307	3.44778	6.36929	-5.79748	9.29469	1.66266	4.31187	10.9189	5.79926	5.42462	15.2429	5.3808	9.72706	21.1938	1.10557	-1.13716	-0.477948	18.716	11.566	1.68459	10.8783	11.9834	4.57454	39.0531	30.1411	73.7156	-1.18107	-2.102	0.342071	-1.41968	6.83253	-2.28802	12.9578	3.43227	1.77791	2.58453
OF = Old Female
CO = Cerebral Cortex	Biological Sample Average:		Time (minutes)	NADH-OMCO1	NADH-OMCO2	NADH-OMCO3	NADH-OMCO4	NADH-OMCO5	NADH-OMCO6	NADH-OMCO7	NADH-OMCO8	NADH-OMCO9	NADH-OMCO10		Succ/Rot-OMCO1	Succ/Rot-OMCO2	Succ/Rot-OMCO3	Succ/Rot-OMCO4	Succ/Rot-OMCO5	Succ/Rot-OMCO6	Succ/Rot-OMCO7	Succ/Rot-OMCO8	Succ/Rot-OMCO9	Succ/Rot-OMCO10			NADH-OFCO1	NADH-OFCO2	NADH-OFCO3	NADH-OFCO4	NADH-OFCO5	NADH-OFCO6	NADH-OFCO7	NADH-OFCO8	NADH-OFCO9	NADH-OFCO10		Succ/Rot-OFCO1	Succ/Rot-OFCO2	Succ/Rot-OFCO3	Succ/Rot-OFCO4	Succ/Rot-OFCO5	Succ/Rot-OFCO6	Succ/Rot-OFCO7	Succ/Rot-OFCO8	Succ/Rot-OFCO9	Succ/Rot-OFCO10
1, 2, 3…10 = sample number	(the average of three technical replicates per biological sample)		1.30951	3.09155	-5.16993	3.23283	3.57105	-5.8095	4.73001	-2.4539	-2.97431	6.99394	-2.20928		5.35173	2.35417	7.94185	8.49962	4.28333	28.5598	4.71951	7.35941	6.13444	3.74154			6.53497	5.01439	-0.0566403	-1.48532	6.58288	2.4145	15.8148	6.38298	5.02151	22.947		6.53742	-1.60133	16.1108	3.84019	4.09622	5.8923	9.2748	8.54502	0.971906	4.24075
MTDR = mitoTracker Deep Red			5.75478	3.9918	-7.02604	2.82992	3.12676	-6.25481	4.3346	-3.0577	-3.65914	11.5196	1.92901		4.57917	1.68694	7.4804	7.09094	6.03454	32.3378	0.339368	3.60916	2.82913	3.76135			3.94462	2.52126	2.59307	-3.26228	10.3446	1.63927	15.2345	5.36785	2.80519	23.8307		2.5869	-1.13067	5.79406	0.0149043	3.89956	1.73431	4.06687	7.90724	3.13826	6.42978
			10.1948	8.62961	-3.81415	1.52696	2.61727	-3.70916	5.11626	-0.59304	-2.41066	15.773	10.0085		8.69435	3.2999	6.55061	4.30148	5.37933	34.9881	-1.90419	3.66634	11.1222	5.64052			7.5447	1.20364	4.36563	-0.0141427	9.60286	2.12671	15.772	7.5561	4.40297	24.0143		2.25711	0.93989	0.136195	-0.415851	4.14914	1.27318	3.92834	9.29576	3.63552	9.20279
			14.725	51.2952	16.0419	15.6902	51.9561	57.3586	94.7918	20.8019	38.4786	130.754	122.704		57.0577	21.9472	28.5912	51.4826	48.2094	112.545	41.0762	41.7331	115.588	93.2045			84.2434	75.843	41.7108	96.0841	80.2275	50.8002	82.1183	70.3834	53.9146	71.5189		86.4133	85.2606	43.9249	81.2567	74.3288	57.1355	69.1173	67.7845	59.635	63.801
			19.1682	42.7168	13.6224	14.7077	45.1524	47.3558	83.6686	16.1888	33.8725	109.897	102.466		65.3266	27.135	27.9435	57.3647	56.855	119.1	42.5202	48.1643	131.554	111.712			73.2502	65.7048	36.5837	86.1005	69.5574	44.0024	72.8397	60.9223	45.7027	59.145		92.3557	90.2562	49.1585	86.8568	80.6706	62.329	74.9123	79.5607	70.1023	71.3181
			23.6072	40.0286	11.0719	11.2118	42.53	43.7999	78.8535	14.1614	32.0448	100.888	92.6204		64.887	27.6479	27.8711	56.0663	56.1387	112.243	42.0382	45.7101	128.946	112.424			68.9162	61.5111	33.4507	81.6076	63.7779	40.9932	69.6125	54.9007	39.1846	54.3356		83.4228	82.4197	45.44	77.8162	73.6694	58.9134	69.7795	80.7468	69.1834	73.9481
			28.1345	1.80731	-5.56203	-7.08872	-1.13884	-6.97213	-5.04432	-9.89696	-2.84232	13.8789	3.82304		3.15685	1.48424	2.67271	5.37416	1.96352	34.1153	-1.27518	1.36651	9.28576	3.75386			-3.83324	-0.181223	2.15058	4.26368	4.5746	-1.8409	3.38391	4.59804	5.31285	4.18075		3.70671	5.3103	0.273719	-4.10318	8.40446	3.27499	6.56684	4.20286	6.13918	14.4799
			32.5764	1.16702	-5.99351	-5.13196	-1.37082	-7.12865	-3.39207	-6.98223	-2.52525	11.8776	1.81363		2.98962	1.62451	5.1958	7.2166	3.50016	36.6993	0.319026	1.94147	10.7055	0.737967			-3.84264	3.36712	1.22593	2.78218	10.3865	-3.81941	7.23355	4.00425	5.03763	4.21174		3.28847	6.45247	3.48426	-4.53753	8.2566	2.88006	10.1806	2.93227	6.14336	15.2336
			37.0162	1.15862	-6.04417	-3.81987	2.0664	-6.68858	-3.14047	-6.96136	-0.482843	12.2927	4.55677		3.8202	2.44461	6.49027	6.56888	4.55996	38.0831	0.722947	2.88095	13.211	2.72347			0.128047	3.35036	1.65401	1.60204	19.8097	-0.475281	8.3484	5.43167	7.75812	5.71669		3.79317	9.2032	5.45339	-4.21762	10.457	2.83457	12.5971	4.17374	7.62647	15.4584
			41.5417	68.8959	38.9727	43.9832	88.856	88.8929	147.461	51.1227	67.1266	219.443	230.364		103.367	69.9073	57.7939	97.2654	103.893	166.375	70.966	86.336	236.899	213.973			103.574	115.615	68.9227	126.212	117.092	92.8041	107.054	151.369	127.914	163.203		125.909	129.159	74.0212	121.705	135.762	90.0315	100.986	190.001	144.643	160.255
			45.9833	70.0393	40.0114	44.341	82.8366	84.1949	136.515	49.2171	68.2414	202.786	203.532		96.749	64.426	52.347	90.883	95.0455	154.746	64.0712	76.8027	223.559	202.484			103.147	106.781	66.1507	119.849	111.928	87.5407	97.9836	136.469	115.533	145.032		114.343	115.37	69.7325	111.825	124.73	82.7309	95.6724	167.486	133.954	147.984
			50.4247	69.8387	41.6495	44.6287	80.8619	82.069	133.644	48.0744	67.4179	202.289	200.071		95.827	61.4062	53.1927	92.3805	94.8257	153.282	61.3523	73.8658	216.891	197.884			106.543	102.08	61.566	114.298	110.801	86.7588	92.3919	135.139	126.19	148.276		110.702	111.951	68.5759	112.776	119.649	84.9378	94.7109	165.876	146.246	156.291
			54.9453	5.66051	-2.97017	3.29344	10.6729	-0.2115	7.32629	-1.67803	1.90793	29.6093	19.4292		6.81604	0.22653	7.30324	13.3535	10.6735	48.2346	-1.99003	0.584495	39.52	27.0635			6.72455	4.43711	6.17267	8.06739	24.7858	4.41813	13.2821	27.2326	18.9934	20.9451		9.41475	20.3466	7.61573	5.12042	7.38347	5.31942	17.1122	22.1119	24.7824	28.779
			59.3894	3.2237	-2.63822	1.81816	11.4931	-0.841394	7.77784	-2.89005	2.67863	24.2921	14.151		6.42111	2.61447	5.15831	12.1437	9.97371	46.3472	-1.92443	0.917918	31.8276	19.6143			3.83687	5.16117	6.06585	9.1571	26.4398	3.17027	15.1592	24.006	15.0164	16.2903		7.47125	21.1206	6.6302	4.27437	8.40479	5.11913	14.3439	17.7906	18.7744	22.9825
			63.8401	4.37573	-0.345423	3.28883	8.82227	-0.169845	9.14543	-0.980335	6.05599	25.5128	15.1248		8.83231	4.67235	5.63114	12.1005	10.6555	47.6366	1.04161	1.93342	31.7882	19.8893			6.77403	9.068	5.17072	10.2643	26.2265	6.04491	16.5819	23.238	15.3619	18.2002		9.47007	21.3963	8.24547	5.80626	9.74123	6.8484	15.0795	18.4212	19.4121	24.9081
	Complex Linked Resp. Averages:			OMCO1	OMCO2	OMCO3	OMCO4	OMCO5	OMCO6	OMCO7	OMCO8	OMCO9	OMCO10														OFCO1	OFCO2	OFCO3	OFCO4	OFCO5	OFCO6	OFCO7	OFCO8	OFCO9	OFCO10
	(average of three consectutive time points)		CI	44.6802	13.5787	13.8699	46.5461	49.5048	85.7713	17.0507	34.7986	113.846	105.93													CI	75.4699	67.6863	37.2484	87.9307	71.1876	45.2653	74.8569	62.0688	46.2673	61.6665
			CII	62.4238	25.5767	28.1353	54.9712	53.7344	114.629	41.8782	45.2025	125.363	105.78													CII	87.3973	85.9788	46.1745	81.9766	76.2229	59.4593	71.2697	76.0307	66.3069	69.6891
			CIV	84.1194	52.7288	49.3811	88.8472	91.4869	148.67	57.4673	73.2984	216.978	208.051													CIV	110.703	113.493	68.1615	117.777	119.994	87.4673	98.1331	157.724	132.413	153.507
	Biological Sample Avg/ug pro:		Time (minutes)	NADH-OMCO1	NADH-OMCO2	NADH-OMCO3	NADH-OMCO4	NADH-OMCO5	NADH-OMCO6	NADH-OMCO7	NADH-OMCO8	NADH-OMCO9	NADH-OMCO10		Succ/Rot-OMCO1	Succ/Rot-OMCO2	Succ/Rot-OMCO3	Succ/Rot-OMCO4	Succ/Rot-OMCO5	Succ/Rot-OMCO6	Succ/Rot-OMCO7	Succ/Rot-OMCO8	Succ/Rot-OMCO9	Succ/Rot-OMCO10			NADH-OFCO1	NADH-OFCO2	NADH-OFCO3	NADH-OFCO4	NADH-OFCO5	NADH-OFCO6	NADH-OFCO7	NADH-OFCO8	NADH-OFCO9	NADH-OFCO10		Succ/Rot-OFCO1	Succ/Rot-OFCO2	Succ/Rot-OFCO3	Succ/Rot-OFCO4	Succ/Rot-OFCO5	Succ/Rot-OFCO6	Succ/Rot-OFCO7	Succ/Rot-OFCO8	Succ/Rot-OFCO9	Succ/Rot-OFCO10
			1.30951	0.515259	-0.861655	0.538805	0.595174	-0.968249	0.788334	-0.408983	-0.495718	1.16566	-0.368213		0.891955	0.392362	1.32364	1.4166	0.713889	4.75997	0.786585	1.22657	1.02241	0.62359			1.08916	0.835732	-0.00944006	-0.247554	1.09715	0.402417	2.6358	1.06383	0.836918	3.82451		1.08957	-0.266888	2.68514	0.640032	0.682703	0.982051	1.5458	1.42417	0.161984	0.706792
			5.75478	0.6653	-1.17101	0.471653	0.521127	-1.04247	0.722433	-0.509617	-0.609857	1.91994	0.321502		0.763195	0.281157	1.24673	1.18182	1.00576	5.38964	0.0565614	0.601527	0.471521	0.626891			0.657437	0.42021	0.432178	-0.543714	1.7241	0.273212	2.53908	0.894641	0.467531	3.97179		0.43115	-0.188446	0.965676	0.00248406	0.649926	0.289052	0.677811	1.31787	0.523044	1.07163
			10.1948	1.43827	-0.635692	0.254493	0.436211	-0.618193	0.85271	-0.0988399	-0.401776	2.62883	1.66808		1.44906	0.549983	1.09177	0.716913	0.896555	5.83136	-0.317365	0.611056	1.8537	0.940087			1.25745	0.200607	0.727605	-0.00235711	1.60048	0.354452	2.62866	1.25935	0.733828	4.00238		0.376186	0.156648	0.0226992	-0.0693084	0.691523	0.212196	0.654724	1.54929	0.605919	1.5338
			14.725	8.54919	2.67365	2.61504	8.65935	9.55976	15.7986	3.46698	6.41309	21.7923	20.4507		9.50962	3.65787	4.7652	8.58043	8.0349	18.7576	6.84603	6.95552	19.2646	15.5341			14.0406	12.6405	6.95179	16.014	13.3712	8.4667	13.6864	11.7306	8.98577	11.9198		14.4022	14.2101	7.32082	13.5428	12.3881	9.52258	11.5195	11.2974	9.93917	10.6335
			19.1682	7.11946	2.2704	2.45129	7.52539	7.89264	13.9448	2.69813	5.64541	18.3162	17.0777		10.8878	4.5225	4.65724	9.56078	9.47584	19.85	7.0867	8.02739	21.9257	18.6187			12.2084	10.9508	6.09729	14.3501	11.5929	7.33374	12.14	10.1537	7.61712	9.85751		15.3926	15.0427	8.19308	14.4761	13.4451	10.3882	12.4854	13.2601	11.6837	11.8864
			23.6072	6.67144	1.84532	1.86863	7.08833	7.29998	13.1422	2.36023	5.3408	16.8147	15.4367		10.8145	4.60798	4.64519	9.34438	9.35644	18.7071	7.00637	7.61835	21.4911	18.7373			11.486	10.2519	5.57512	13.6013	10.6297	6.83221	11.6021	9.15012	6.53077	9.05594		13.9038	13.7366	7.57334	12.9694	12.2782	9.81891	11.6299	13.4578	11.5306	12.3247
			28.1345	0.301219	-0.927004	-1.18145	-0.189806	-1.16202	-0.84072	-1.64949	-0.47372	2.31316	0.637173		0.526141	0.247373	0.445451	0.895694	0.327253	5.68588	-0.21253	0.227752	1.54763	0.625643			-0.638873	-0.0302038	0.35843	0.710614	0.762434	-0.306817	0.563985	0.766339	0.885476	0.696792		0.617786	0.885049	0.0456199	-0.683863	1.40074	0.545832	1.09447	0.700476	1.0232	2.41332
			32.5764	0.194503	-0.998919	-0.855327	-0.228469	-1.18811	-0.565345	-1.1637	-0.420875	1.97961	0.302272		0.498269	0.270752	0.865967	1.20277	0.583361	6.11655	0.053171	0.323578	1.78425	0.122995			-0.64044	0.561187	0.204322	0.463696	1.73108	-0.636569	1.20559	0.667376	0.839605	0.701956		0.548079	1.07541	0.58071	-0.756256	1.3761	0.48001	1.69676	0.488712	1.02389	2.53894
			37.0162	0.193104	-1.00736	-0.636644	0.3444	-1.11476	-0.523412	-1.16023	-0.0804738	2.04879	0.759462		0.6367	0.407434	1.08171	1.09481	0.759993	6.34718	0.120491	0.480158	2.20183	0.453912			0.0213411	0.558393	0.275668	0.267006	3.30161	-0.0792134	1.3914	0.905279	1.29302	0.952782		0.632195	1.53387	0.908898	-0.702936	1.74283	0.472428	2.09952	0.695623	1.27108	2.5764
			41.5417	11.4827	6.49546	7.33053	14.8093	14.8155	24.5769	8.52044	11.1878	36.5739	38.394		17.2278	11.6512	9.63231	16.2109	17.3155	27.7291	11.8277	14.3893	39.4832	35.6622			17.2623	19.2692	11.4871	21.0353	19.5154	15.4674	17.8423	25.2282	21.3189	27.2005		20.9848	21.5265	12.3369	20.2841	22.627	15.0053	16.831	31.6669	24.1072	26.7092
			45.9833	11.6732	6.66857	7.39016	13.8061	14.0325	22.7525	8.20285	11.3736	33.7977	33.9219		16.1248	10.7377	8.7245	15.1472	15.8409	25.791	10.6785	12.8005	37.2598	33.7474			17.1912	17.7969	11.0251	19.9749	18.6546	14.5901	16.3306	22.7448	19.2556	24.1721		19.0572	19.2283	11.6221	18.6375	20.7883	13.7885	15.9454	27.9144	22.3256	24.664
			50.4247	11.6398	6.94158	7.43811	13.477	13.6782	22.2741	8.0124	11.2363	33.7148	33.3452		15.9712	10.2344	8.86544	15.3968	15.8043	25.5469	10.2254	12.311	36.1485	32.9807			17.7572	17.0134	10.261	19.0497	18.4668	14.4598	15.3987	22.5232	21.0316	24.7126		18.4503	18.6585	11.4293	18.796	19.9415	14.1563	15.7852	27.6461	24.3744	26.0486
			54.9453	0.943419	-0.495029	0.548906	1.77882	-0.03525	1.22105	-0.279671	0.317988	4.93488	3.2382		1.13601	0.037755	1.21721	2.22558	1.77891	8.0391	-0.331672	0.0974159	6.58666	4.51058			1.12076	0.739518	1.02878	1.34457	4.13096	0.736355	2.21368	4.53877	3.16556	3.49086		1.56912	3.3911	1.26929	0.853403	1.23058	0.88657	2.85203	3.68532	4.1304	4.7965
			59.3894	0.537283	-0.439704	0.303027	1.91552	-0.140232	1.29631	-0.481675	0.446438	4.04868	2.3585		1.07019	0.435745	0.859718	2.02395	1.66228	7.72453	-0.320738	0.152986	5.30461	3.26906			0.639478	0.860195	1.01097	1.52618	4.40664	0.528378	2.52653	4.001	2.50274	2.71506		1.24521	3.5201	1.10503	0.712394	1.4008	0.853188	2.39064	2.9651	3.12907	3.83041
			63.8401	0.729289	-0.0575706	0.548139	1.47038	-0.0283074	1.52424	-0.163389	1.00933	4.25214	2.5208		1.47205	0.778726	0.938524	2.01676	1.77592	7.93943	0.173601	0.322236	5.29803	3.31489			1.129	1.51133	0.861786	1.71072	4.37108	1.00749	2.76365	3.87301	2.56032	3.03337		1.57834	3.56605	1.37425	0.96771	1.62354	1.1414	2.51325	3.0702	3.23535	4.15135
	Complex Linked Resp. Avg/ug pro:			OMCO1	OMCO2	OMCO3	OMCO4	OMCO5	OMCO6	OMCO7	OMCO8	OMCO9	OMCO10														OFCO1	OFCO2	OFCO3	OFCO4	OFCO5	OFCO6	OFCO7	OFCO8	OFCO9	OFCO10
			CI	7.4467	2.26312	2.31165	7.75769	8.25079	14.2952	2.84178	5.79977	18.9744	17.655													CI	12.5783	11.2811	6.20807	14.6551	11.8646	7.54421	12.4761	10.3448	7.71122	10.2778
			CII	10.404	4.26279	4.68921	9.16186	8.95573	19.1049	6.9797	7.53375	20.8938	17.63													CII	14.5662	14.3298	7.69575	13.6628	12.7038	9.90989	11.8783	12.6718	11.0512	11.6148
			CIV	14.0199	8.78814	8.23018	14.8079	15.2478	24.7784	9.57788	12.2164	36.163	34.6752													CIV	18.4505	18.9155	11.3602	19.6296	19.9989	14.5779	16.3555	26.2873	22.0689	25.5845
	Biological Sample Avg/MTDR:		Time (minutes)	NADH-OMCO1	NADH-OMCO2	NADH-OMCO3	NADH-OMCO4	NADH-OMCO5	NADH-OMCO6	NADH-OMCO7	NADH-OMCO8	NADH-OMCO9	NADH-OMCO10		Succ/Rot-OMCO1	Succ/Rot-OMCO2	Succ/Rot-OMCO3	Succ/Rot-OMCO4	Succ/Rot-OMCO5	Succ/Rot-OMCO6	Succ/Rot-OMCO7	Succ/Rot-OMCO8	Succ/Rot-OMCO9	Succ/Rot-OMCO10			NADH-OFCO1	NADH-OFCO2	NADH-OFCO3	NADH-OFCO4	NADH-OFCO5	NADH-OFCO6	NADH-OFCO7	NADH-OFCO8	NADH-OFCO9	NADH-OFCO10		Succ/Rot-OFCO1	Succ/Rot-OFCO2	Succ/Rot-OFCO3	Succ/Rot-OFCO4	Succ/Rot-OFCO5	Succ/Rot-OFCO6	Succ/Rot-OFCO7	Succ/Rot-OFCO8	Succ/Rot-OFCO9	Succ/Rot-OFCO10
			1.30951	0.000140451	-0.000240221	0.000154176	0.000153989	-0.000229269	0.000175218	-0.000105855	-0.000127748	0.000200602	-6.73738e-05		0.000243132	0.000109386	0.000378753	0.000366518	0.00016904	0.00105797	0.000203587	0.00031609	0.000175949	0.000114101			0.000278781	0.000226957	-2.4139e-06	-5.70233e-05	0.000243151	9.67488e-05	0.000604421	0.000209528	0.000159133	0.000781969		0.000278886	-7.24779e-05	0.000686613	0.00014743	0.000151302	0.000236104	0.000354471	0.000280499	3.08e-05	0.000144513
			5.75478	0.00018135	-0.000326464	0.000134961	0.000134831	-0.000246843	0.00016057	-0.000131901	-0.000157162	0.000330409	5.88267e-05		0.000208034	7.83835e-05	0.000356746	0.000305773	0.000238151	0.00119792	1.46394e-05	0.000155016	8.11456e-05	0.000114705			0.000168277	0.000114115	0.000110512	-0.000125243	0.000382096	6.56855e-05	0.000582243	0.000176205	8.88972e-05	0.000812083		0.000110357	-5.11756e-05	0.000246932	5.72196e-07	0.000144038	6.94937e-05	0.00015543	0.000259564	9.94525e-05	0.000219108
			10.1948	0.000392048	-0.000177224	7.28219e-05	0.000112861	-0.00014638	0.000189526	-2.55821e-05	-0.000103539	0.000452404	0.000305217		0.00039499	0.00015333	0.000312404	0.000185487	0.000212293	0.0012961	-8.21415e-05	0.000157471	0.00031901	0.000172012			0.000321856	5.44782e-05	0.000186055	-5.42955e-07	0.0003547	8.52171e-05	0.000602784	0.000248037	0.000139531	0.000818337		9.62883e-05	4.25405e-05	5.80437e-06	-1.5965e-05	0.000153256	5.10161e-05	0.000150136	0.000305143	0.000115211	0.000313605
			14.725	0.00233037	0.000745387	0.00074828	0.00224043	0.00226363	0.00351146	0.000897336	0.00165267	0.00375031	0.00374196		0.00259217	0.00101978	0.00136354	0.00222002	0.00190256	0.00416912	0.00177192	0.00179246	0.00331532	0.00284235			0.00359382	0.00343274	0.00177763	0.00368879	0.00296335	0.00203556	0.00313846	0.00231041	0.00170857	0.00243716		0.00368638	0.00385899	0.001872	0.00311955	0.00274547	0.00228941	0.00264157	0.0022251	0.00188985	0.00217416
			19.1682	0.00194065	0.000632964	0.000701423	0.00194704	0.00186888	0.00309941	0.000698341	0.00145484	0.00315209	0.00312479		0.00296783	0.00126083	0.00133265	0.00247366	0.00224376	0.00441192	0.00183421	0.00206868	0.00377326	0.00340675			0.00312485	0.00297388	0.00155913	0.0033055	0.00256923	0.00176317	0.00278384	0.00199984	0.00144833	0.00201549		0.00393989	0.0040851	0.00209504	0.00333454	0.00297972	0.00249752	0.00286305	0.00261166	0.00222156	0.00243032
			23.6072	0.00181852	0.000514456	0.000534698	0.00183396	0.00172854	0.00292104	0.000610884	0.00137634	0.00289369	0.00282453		0.00294785	0.00128466	0.0013292	0.00241767	0.00221549	0.00415791	0.00181341	0.00196327	0.00369847	0.00342846			0.00293996	0.00278407	0.00142561	0.00313302	0.00235576	0.00164259	0.0026605	0.00180217	0.00124177	0.0018516		0.00355881	0.00373041	0.00193657	0.00298746	0.00272112	0.00236065	0.00266688	0.0026506	0.00219244	0.00251994
			28.1345	8.21073e-05	-0.000258439	-0.000338067	-4.91085e-05	-0.000275152	-0.000186861	-0.000426928	-0.000122079	0.000398079	0.000116587		0.000143417	6.89649e-05	0.000127463	0.000231743	7.74894e-05	0.00126376	-5.50077e-05	5.86923e-05	0.000266336	0.000114477			-0.000163526	-8.20236e-06	9.16536e-05	0.000163688	0.000168972	-7.37648e-05	0.000129329	0.000150935	0.000168366	0.000142468		0.000158128	0.00024035	1.16654e-05	-0.000157526	0.000310435	0.000131228	0.000250976	0.000137963	0.000194553	0.000493433
			32.5764	5.30182e-05	-0.000278488	-0.000244747	-5.91118e-05	-0.000281329	-0.000125655	-0.000301194	-0.000108461	0.000340677	5.53082e-05		0.00013582	7.54829e-05	0.000247792	0.000311192	0.000138132	0.00135948	1.37619e-05	8.3387e-05	0.000307057	2.25049e-05			-0.000163927	0.0001524	5.22469e-05	0.000106811	0.000383644	-0.000153043	0.000276457	0.000131444	0.000159644	0.000143524		0.000140286	0.000292046	0.000148493	-0.000174202	0.000304973	0.000115404	0.000389088	9.6255e-05	0.000194685	0.000519118
			37.0162	5.2637e-05	-0.000280842	-0.000182173	8.91065e-05	-0.000263962	-0.000116335	-0.000300294	-2.07384e-05	0.000352583	0.000138962		0.000173554	0.000113588	0.000309526	0.000283261	0.000179957	0.00141075	3.1186e-05	0.000123738	0.000378921	8.30545e-05			5.46246e-06	0.000151641	7.04908e-05	6.15042e-05	0.000731708	-1.90444e-05	0.000319065	0.0001783	0.000245857	0.000194809		0.000161816	0.000416547	0.000232413	-0.00016192	0.000386248	0.000113581	0.000481446	0.000137007	0.000241685	0.000526778
			41.5417	0.00312998	0.00181087	0.00209759	0.00383162	0.00350812	0.00546254	0.00220529	0.00288312	0.00629412	0.00702513		0.00469601	0.00324824	0.00275624	0.00419425	0.0041001	0.00616317	0.00306128	0.00370818	0.00679479	0.00652528			0.00441846	0.00523287	0.00293735	0.00484542	0.00432503	0.00371865	0.00409145	0.00496886	0.00405362	0.0055615		0.00537125	0.00584588	0.00315464	0.00467239	0.00501462	0.00360755	0.00385956	0.006237	0.00458379	0.00546103
			45.9833	0.00318192	0.00185913	0.00211466	0.00357205	0.00332271	0.00505705	0.00212309	0.002931	0.00581636	0.00620686		0.00439536	0.00299355	0.00249647	0.00391903	0.00375093	0.00573239	0.00276386	0.00329872	0.00641216	0.00617492			0.00440026	0.00483304	0.00281922	0.00460117	0.00413426	0.00350775	0.00374481	0.00447972	0.00366129	0.00494229		0.00487787	0.00522178	0.00297187	0.00429309	0.00460714	0.00331502	0.00365648	0.00549791	0.00424503	0.00504288
			50.4247	0.00317281	0.00193524	0.00212838	0.0034869	0.00323882	0.00495071	0.0020738	0.00289564	0.00580209	0.00610133		0.00435348	0.00285323	0.0025368	0.0039836	0.00374225	0.00567815	0.00264657	0.00317257	0.00622091	0.00603464			0.00454513	0.00462028	0.00262383	0.00438805	0.00409264	0.00347642	0.0035311	0.00443609	0.00399898	0.00505281		0.00472253	0.00506704	0.00292258	0.00432962	0.00441946	0.00340345	0.00361973	0.00544507	0.00463458	0.00532596
			54.9453	0.00025716	-0.000138009	0.000157067	0.000460234	-8.34675e-06	0.000271394	-7.23855e-05	8.19466e-05	0.00084926	0.00059251		0.000309657	1.05257e-05	0.000348297	0.000575824	0.000421224	0.0017868	-8.58446e-05	2.51044e-05	0.00113352	0.000825323			0.000286869	0.000200829	0.000263067	0.000309717	0.000915509	0.000177034	0.000507623	0.000893939	0.000601906	0.00071375		0.000401633	0.00092091	0.000324568	0.000196579	0.000272722	0.000213148	0.000654005	0.000725846	0.000785362	0.000980706
			59.3894	0.000146455	-0.000122585	8.67097e-05	0.000495602	-3.32052e-05	0.000288121	-0.000124669	0.000115049	0.000696751	0.000431547		0.000291715	0.000121481	0.000246004	0.000523656	0.000393608	0.00171688	-8.30146e-05	3.94251e-05	0.000912888	0.000598155			0.00016368	0.0002336	0.000258515	0.000351552	0.000976605	0.000127032	0.000579365	0.000788022	0.000475875	0.000555128		0.000318723	0.000955942	0.000282567	0.000164098	0.000310447	0.000205123	0.000548204	0.000583995	0.000594967	0.000783177
			63.8401	0.000198792	-1.60501e-05	0.000156847	0.000380431	-6.70284e-06	0.000338782	-4.2289e-05	0.000260108	0.000731765	0.000461243		0.000401257	0.000217101	0.000268554	0.000521795	0.000420515	0.00176464	4.49322e-05	8.30414e-05	0.000911756	0.000606541			0.00028898	0.000410428	0.000220366	0.00039406	0.000968724	0.000242219	0.000633738	0.000762813	0.000486824	0.000620211		0.000403992	0.000968423	0.000351407	0.00022291	0.000359811	0.000274415	0.000576318	0.000604695	0.000615176	0.000848797
	Complex Linked Resp. Avg/MTDR:			OMCO1	OMCO2	OMCO3	OMCO4	OMCO5	OMCO6	OMCO7	OMCO8	OMCO9	OMCO10														OFCO1	OFCO2	OFCO3	OFCO4	OFCO5	OFCO6	OFCO7	OFCO8	OFCO9	OFCO10
			CI	0.00202985	0.000630936	0.000661467	0.00200715	0.00195368	0.0031773	0.00073552	0.00149462	0.00326536	0.00323043													CI	0.00321954	0.00306356	0.00158746	0.00337577	0.00262945	0.00181377	0.00286093	0.00203747	0.00146623	0.00210142
			CII	0.00283595	0.00118842	0.00134179	0.00237045	0.0021206	0.00424632	0.00180651	0.00194147	0.00359568	0.00322585													CII	0.00372836	0.0038915	0.00196787	0.00314718	0.00281544	0.00238253	0.00272384	0.00249579	0.00210129	0.0023748
			CIV	0.0038216	0.00245004	0.00235502	0.00383124	0.00361049	0.00550733	0.00247898	0.00314821	0.0062234	0.00634469													CIV	0.00472259	0.00513681	0.00290491	0.00452163	0.00443219	0.0035048	0.00375052	0.00517744	0.00419622	0.00523108
	MTDR (Mito. Content, RFU)/well:			OMCO1	OMCO2	OMCO3	OMCO4	OMCO5	OMCO6	OMCO7	OMCO8	OMCO9	OMCO10														OFCO1	OFCO2	OFCO3	OFCO4	OFCO5	OFCO6	OFCO7	OFCO8	OFCO9	OFCO10
			predicted MTDR in seahorse well	22011.6	21521.6	20968.4	23190.2	25339.2	26995	23181.8	23282.6	34864.8	32791.4													predicted MTDR in seahorse well	23441.2	22094	23464.2	26047.6	27073.2	24956.4	26165.2	30463.6	31555.4	29345.2
[truncated: 74 more columns]

## Sheet: OLD - Diaphragm
SMAPLE INFORMATION:	All data from Seahorse Machine:		Time (minutes)	NADH-OMDI1			Succ/Rot-OMDI1			NADH-OMDI2			Succ/Rot-OMDI2			NADH-OMDI3			Succ/Rot-OMDI3			NADH-OMDI4			Succ/Rot-OMDI4			NADH-OMDI5			Succ/Rot-OMDI5			NADH-OMDI6			Succ/Rot-OMDI6			NADH-OMDI7			Succ/Rot-OMDI7			NADH-OMDI8			Succ/Rot-OMDI8
Tissue: Diaphragm			1.30951	2.63937	0.907635	4.98665	-8.03827	0.096887	3.96856	1.9331	6.7241	-5.84937	3.51707	-0.353318	6.56528	6.98865	0.449661	2.16789	-3.45541	9.30608	2.20333	6.14629	8.76893	0.081165	3.18469	6.65154	11.2143	16.3648	-0.751842	-0.349318	9.94699	3.01122	3.73822	1.54498	8.76079	1.15163	3.68032	10.786	24.0834	13.6953	4.23457	1.04988	25.1271	1.97765	1.06942	2.38784	2.6818	-2.84794	6.28294
Tissue prep: Frozen			5.75478	4.59965	0.072861	5.54308	-10.5726	-0.078555	8.78677	-2.49417	8.66046	-7.97362	3.02457	-2.29348	5.72706	3.98073	-2.01628	6.51888	-1.84174	13.999	-1.81498	9.14934	20.0801	-1.4262	8.43486	2.78983	10.271	14.0815	-5.81661	1.72754	10.5081	5.15503	4.39415	0.59023	8.42835	-0.098631	6.74263	16.0902	27.3039	13.1632	4.54753	1.1387	27.9985	2.06792	-0.925172	2.30811	-0.048935	-2.52898	15.9805
Entire region			10.1948	16.2009	0.087251	4.07276	-11.4623	3.50721	8.98236	-2.6495	4.4876	-5.08071	2.08945	-3.48032	4.5743	4.81738	-0.648556	5.05879	-0.490307	13.0901	1.01793	3.27845	21.954	-2.49195	8.62707	-2.18952	12.0112	20.8591	-1.54616	6.57495	11.792	6.11806	3.49482	-1.16019	6.93173	-2.61961	6.74797	20.7439	30.9592	22.565	5.86509	-0.07162	31.2628	8.42815	-2.1658	1.47724	0.286455	2.13929	14.7113
1 mL 1X MAS used			14.725	123.419	118.245	126.396	135.98	149.035	0.483032	139.884	146.46	131.705	178.297	170.366	174.943	156.481	164.417	167.725	-8.61178	196.728	208.523	163.255	167.501	22.85	162.049	179.477	29.2799	222.385	205.845	216.168	204.746	216.547	210.814	-0.830715	110.232	211.553	213.958	213.784	221.964	165.152	167.373	181.555	221.463	209.259	208.355	115.983	122.857	133.569	175.408
1 ml homogenizer used			19.1682	111.638	102.162	116.751	136.696	146.827	-2.16565	124.313	128.89	119.428	179.794	169.205	166.265	137.801	146.217	146.214	-6.84293	197.725	207.532	145.111	147.92	15.9066	162.273	178.278	26.9365	199.362	179.708	185.38	207.02	218.177	210.393	-3.34022	86.1207	183.326	218.107	213.56	223.521	154.89	144.791	151.698	223.62	205.212	198.198	106.311	110.362	117.412	162.632
Sex: male and female			23.6072	102.545	97.9653	105.789	135.593	143.736	-2.82381	116.703	118.009	111.478	176.658	166.948	157.584	128.182	135.326	134.197	-6.26218	193.308	199.38	135.897	134.744	14.447	158.155	177.049	24.8642	169.315	162.187	166.7	203.151	215.925	205.984	-3.79264	67.8563	163.94	217.757	211.715	222.624	130.952	132.157	137.512	210.775	200.559	190.543	101.013	103.594	107.552	156.096
Strain: C57BL/6J			28.1345	-3.06556	-13.186	-6.33453	-14.1451	-4.87493	22.616	-2.62813	-9.30483	-15.4452	6.61514	0.26319	7.43414	4.83933	-3.26132	6.00851	4.9852	6.94165	3.29948	-5.16397	6.28916	-7.49362	0.690107	-3.80149	16.4002	18.3631	11.5513	1.75516	10.9089	0.510011	-1.03768	4.50418	6.37405	-3.94941	19.7665	12.4203	56.5406	-0.543377	-0.560594	3.54123	13.4712	6.26795	-1.39614	-0.330637	-4.02203	-7.53383	9.31437
Diet: Standard Chow			32.5764	-1.12009	-8.48899	-5.44003	-14.354	-3.78946	12.3349	-3.99739	-5.21365	-15.386	7.32896	-1.66141	2.97646	8.59568	-3.67614	4.66731	5.74688	4.32125	2.00036	-4.88646	9.20117	-3.78206	2.6982	-1.30788	16.7557	31.8859	14.536	6.23288	6.71017	2.55879	0.348139	2.77187	6.31751	-2.93701	19.9484	13.169	57.7912	0.635055	1.462	4.94157	15.7699	10.1996	-2.55259	-0.384443	-0.268244	-5.80512	14.3986
Age: 80 weeks			37.0162	-0.970989	-2.53339	-0.403388	-9.25222	1.60095	11.5964	-1.35202	0.081627	-11.9376	14.0468	-2.86769	7.99006	4.03322	0.826601	7.12644	6.71461	6.91671	5.15276	-0.896959	8.49487	0.64539	7.72136	3.93162	17.9191	36.4499	21.5789	11.093	7.80541	7.24929	3.66321	-0.373004	5.97518	2.94072	25.3302	15.7471	60.0196	6.19752	5.31112	0.762419	16.5966	10.1412	4.38622	1.52254	5.7907	-2.1255	18.1846
Protein used: 10 ug/well			41.5417	113.514	117.109	110.539	133.49	125.143	128.957	143.163	123.734	130.262	167.915	146.417	151.826	151.167	117.724	126.04	137.613	162.966	163.94	146.1	128.602	131.914	128.529	136.117	148.74	232.094	199.805	202.264	170.479	197.499	189.536	203.899	188.713	230.635	207.343	180.609	188.473	152.915	152.051	151.639	194.645	180.421	161.471	103.186	109.67	112.484	148.619
			45.9833	115.687	118.326	106.64	128.719	120.462	121.649	131.866	126.925	128.53	165.597	136.559	148.819	144.869	117.059	125.954	133.485	151.955	151.846	146.956	130.749	126.538	123.581	136.6	139.329	234.529	198.424	201.161	171.945	181.47	179.682	208.224	183.952	238.213	196.753	164.416	179.03	146.751	151.468	164.26	188.542	162.416	149.561	99.0508	110.906	102.193	146.162
SHEET LEGEND:			50.4247	108.91	111.151	96.4057	126.057	118.793	118.527	126.444	124.222	121.353	164.941	131.518	139.36	146.838	114.229	121.973	136.396	142.521	143.739	149.085	127.135	120.017	121.467	133.599	134.1	228.745	193.869	187.662	173.921	167.658	169.417	206.26	173.3	229.479	192.893	165.209	180.366	134.464	139.631	156.415	179.469	155.441	146.72	95.1548	106.906	95.1369	136.999
YM = Young Male			54.9453	11.998	15.5082	12.1584	12.4954	9.70307	13.9209	20.6378	18.6095	5.45539	22.3488	12.1034	25.1429	21.6947	22.1022	17.6335	9.61989	26.0999	15.3868	26.8851	20.7635	21.7161	19.7281	12.976	32.055	77.3378	41.8423	31.5027	31.0566	23.3829	20.1995	21.0379	24.0514	24.0316	40.5158	34.976	76.219	17.5951	14.5163	17.2583	29.9875	19.8716	25.7569	15.1987	10.1182	11.4137	32.0975
YF = Young Female			59.3894	9.73755	12.3188	10.0589	10.175	6.77049	11.2499	18.9182	13.9371	4.11085	17.9413	8.81933	20.7654	18.2569	17.7866	13.4162	7.42767	21.4018	13.2229	19.4714	17.6194	18.2063	15.4675	10.2255	25.9048	62.1271	41.8591	26.7515	28.1727	23.3071	17.8949	16.0713	18.5297	20.607	36.7807	32.7577	71.4539	14.5393	16.1175	17.6212	26.236	16.4271	21.3292	11.3909	12.3939	12.2212	30.186
OM = Old Male			63.8401	9.2008	11.3375	9.56578	9.6249	7.5846	10.4453	13.4063	16.2585	4.74286	18.9174	8.00749	19.8966	17.7476	17.9315	13.9952	8.16964	21.9852	14.4137	18.3813	19.5665	18.0152	15.0657	11.0483	25.2849	68.2838	40.6541	32.4911	27.2991	25.9578	18.7579	18.0915	18.7821	22.7154	36.9498	31.3184	74.1963	15.5533	15.9445	18.9132	26.5366	17.4276	22.1922	11.7987	13.9481	12.5387	28.1726
OF = Old Female
DI = Diaphragm	Biological Sample Average:		Time (minutes)	NADH-OMDI1	NADH-OMDI2	NADH-OMDI3	NADH-OMDI4	NADH-OMDI5	NADH-OMDI6	NADH-OMDI7	NADH-OMDI8	NADH-OMDI9	NADH-OMDI10		Succ/Rot-OMDI1	Succ/Rot-OMDI2	Succ/Rot-OMDI3	Succ/Rot-OMDI4	Succ/Rot-OMDI5	Succ/Rot-OMDI6	Succ/Rot-OMDI7	Succ/Rot-OMDI8	Succ/Rot-OMDI9	Succ/Rot-OMDI10			NADH-OFDI1	NADH-OFDI2	NADH-OFDI3	NADH-OFDI4	NADH-OFDI5	NADH-OFDI6	NADH-OFDI7	NADH-OFDI8	NADH-OFDI9	NADH-OFDI10		Succ/Rot-OFDI1	Succ/Rot-OFDI2	Succ/Rot-OFDI3	Succ/Rot-OFDI4	Succ/Rot-OFDI5	Succ/Rot-OFDI6	Succ/Rot-OFDI7	Succ/Rot-OFDI8	Succ/Rot-OFDI9	Succ/Rot-OFDI10
1, 2, 3…10 = sample number	(the average of three technical replicates per biological sample)		1.30951	2.84455	0.935945	3.20207	4.9988	5.08788	3.81913	6.3266	0.740567	4.26667	0.41165		-1.32427	3.24301	2.68467	7.01683	5.56547	12.8499	9.3914	6.09746	26.4506	1.16258			0.394829	3.50506	6.76197	0.946758	3.17154	2.40806	4.68548	4.19317	8.2677	5.19731		-2.02304	0.321421	8.49437	3.17559	10.3477	2.26963	2.8463	-0.230633	4.42222	5.25435
MTDR = mitoTracker Deep Red			5.75478	3.4052	-0.602444	2.82778	9.26775	3.3308	2.97332	6.28314	-0.0899347	3.20928	7.01899		-0.621475	2.15272	3.44743	7.16523	6.68576	16.7122	9.71375	6.93929	39.5614	-0.357747			5.77985	5.27265	8.01789	2.62974	4.22429	2.52843	8.76012	4.22314	10.8043	6.23059		-0.727778	1.29184	9.12836	4.13568	8.89941	3.91754	1.70531	-0.772648	6.08467	7.70932
			10.1948	6.78697	-1.08087	3.07587	7.58015	8.62931	1.05064	9.45281	1.30099	4.18717	5.75905		0.342426	1.06114	4.53926	6.14957	7.13496	19.4837	12.5084	7.30193	35.9215	0.520861			4.87556	7.06788	8.5067	4.38803	5.53903	0.710908	8.67758	4.7337	14.8954	8.30964		1.3334	2.36524	9.38368	2.72889	10.3325	7.59736	5.44043	0.100588	9.65465	9.65386
			14.725	122.687	139.35	162.875	117.869	214.799	106.985	171.36	124.136	128.493	198.597		95.166	174.535	132.213	123.602	210.703	216.569	213.026	175.076	136.421	260.115			171.922	189.593	127.918	201.231	228.404	141.599	194.662	195.621	212.482	187.11		237.19	149.241	131.469	191.728	270.46	201.936	181.255	142.499	132.58	192.91
			19.1682	110.184	124.21	143.411	102.979	188.15	88.7022	150.46	111.362	119.611	185.538		93.7858	171.755	132.805	122.496	211.864	218.396	209.01	165.174	129.298	259.025			150.13	160.136	114.357	172.5	182.412	123.09	162.81	179.296	190.364	174.466		231.976	145.519	123.56	190.456	260.236	198.374	178.301	141.917	132.596	189.264
			23.6072	102.1	115.397	132.568	95.0294	166.067	76.0014	133.54	104.053	111.317	166.005		92.1683	167.063	128.809	120.023	208.353	217.365	200.626	158.78	121.729	251.379			136.49	141.587	108.647	153.793	154.122	114.386	143.979	162.908	170.175	160.768		224.286	140	118.3	183.892	250.671	193.161	172.594	139.033	128.447	182.453
			28.1345	-7.5287	-9.12605	2.52884	-2.12281	10.5565	2.30961	0.81242	-3.96217	-3.53989	-5.43249		1.19867	4.77082	5.07545	4.42961	3.46041	29.5758	6.11433	0.429495	18.0055	-6.07668			-4.47443	1.14859	3.61958	-3.18573	2.68395	-6.61452	6.28248	-4.76964	-1.84291	-6.12963		3.32266	-5.08951	10.2343	16.4746	7.96586	-3.25225	5.07711	-7.91654	-0.473446	-3.0922
			32.5764	-5.01637	-8.19903	3.19562	0.177549	17.5516	2.05079	2.34621	-2.1526	-5.05918	-2.47263		-1.93618	2.88134	4.02283	6.04867	3.2057	30.3029	7.80563	5.01152	17.8615	-2.91243			-3.44538	0.29834	8.02087	-2.13366	4.59626	-6.30197	8.77775	-2.92066	-1.74044	-1.52911		2.71345	-3.05607	10.7797	14.8336	7.77248	-1.83169	8.55466	-4.51802	2.29985	0.813585
			37.0162	-1.30259	-4.40265	3.99542	2.74777	23.0406	2.84763	4.09036	1.72925	-3.41126	-0.346345		1.31503	6.38972	6.26136	9.85736	6.2393	33.6989	10.3747	9.32243	18.9663	3.078			-0.120453	1.32696	12.9725	1.6165	6.71916	-3.24522	11.9171	0.0133263	3.72858	1.58082		7.68267	0.948428	11.3285	16.1086	12.4378	3.6469	12.7178	-0.87854	5.03198	4.6142
			41.5417	113.72	132.386	131.644	135.539	211.388	207.749	152.202	108.447	108.773	206.042		129.197	155.386	154.84	137.796	185.838	192.142	178.846	140.002	105.242	253.547			140.636	155.459	117.461	180.737	239.495	135.994	171.464	158.606	175.999	156.188		192.411	172.987	99.1997	138.496	237.21	165.299	150.846	191.151	151.883	181.971
			45.9833	113.551	129.107	129.294	134.748	211.372	210.13	154.16	104.05	119.145	224.379		123.61	150.325	145.762	133.17	177.699	180.066	166.84	137.304	112.546	256.607			137.712	143.319	114.987	167.758	225.633	143.336	159.976	171.817	184.767	170.566		174.859	162.111	94.4806	131.769	214.145	159.87	135.988	196.425	159.8	193.837
			50.4247	105.489	124.006	127.68	132.079	203.425	203.013	143.503	99.0659	116.407	219.814		121.126	145.273	140.885	129.722	170.332	179.489	160.543	130.006	112.274	240.648			130.46	130.784	104.327	153.395	212.654	141.741	148.845	167.452	179.291	166.432		164.052	156.658	90.287	134.943	205.334	154.29	133.7	187.917	157.486	185.715
			54.9453	13.2215	14.9009	20.4768	23.1215	50.2276	23.0403	16.4566	12.2435	13.6923	24.9517		12.0398	19.865	17.0355	21.5864	24.8797	50.5703	25.2053	23.5543	25.7492	25.7678			13.3295	24.7858	22.5376	18.8035	29.3037	16.2416	34.7287	22.4377	24.8154	27.5993		20.4674	18.6797	24.8758	31.8697	33.254	23.4578	27.3315	20.719	22.1809	29.7539
			59.3894	10.7051	12.3221	16.4866	18.4324	43.5792	18.4026	16.0927	12.002	9.60135	18.4805		9.39845	15.842	14.0175	17.1993	23.1249	46.9974	21.3307	22.0694	18.4106	22.0514			12.9514	22.7308	19.4414	17.4345	26.699	13.693	31.5755	17.7776	20.8774	22.8627		21.6031	17.1555	23.9011	26.9867	30.6086	23.8554	27.2235	17.0918	18.2197	22.9271
			63.8401	10.0347	11.4692	16.5581	18.6543	47.143	19.863	16.8036	12.7618	9.16969	19.2111		9.21826	15.6072	14.8562	17.133	24.0049	47.4882	22.0521	24.6357	19.459	22.7436			14.6922	22.2199	16.8647	18.8372	27.5357	13.6307	32.5742	17.1256	21.2227	20.4983		21.0108	17.6042	23.2118	25.1703	31.3013	24.1339	28.5422	14.5326	18.4474	21.3632
	Complex Linked Resp. Averages:			OMDI1	OMDI2	OMDI3	OMDI4	OMDI5	OMDI6	OMDI7	OMDI8	OMDI9	OMDI10														OFDI1	OFDI2	OFDI3	OFDI4	OFDI5	OFDI6	OFDI7	OFDI8	OFDI9	OFDI10
	(average of three consectutive time points)		CI	111.657	126.319	146.285	105.293	189.672	90.5627	151.787	113.184	119.807	183.38													CI	152.847	163.772	116.974	175.841	188.313	126.358	167.15	179.275	191.007	174.115
			CII	93.7067	171.118	131.276	122.04	210.306	217.443	207.554	166.343	129.15	256.84													CII	231.151	144.92	124.443	188.692	260.456	197.824	177.383	141.15	131.208	188.209
			CIV	117.782	139.414	138.351	133.842	193.342	195.431	159.349	119.812	112.398	233.506													CIV	156.688	153.553	103.457	151.183	222.412	150.088	150.137	178.895	168.204	175.785
	Biological Sample Avg/ug pro:		Time (minutes)	NADH-OMDI1	NADH-OMDI2	NADH-OMDI3	NADH-OMDI4	NADH-OMDI5	NADH-OMDI6	NADH-OMDI7	NADH-OMDI8	NADH-OMDI9	NADH-OMDI10		Succ/Rot-OMDI1	Succ/Rot-OMDI2	Succ/Rot-OMDI3	Succ/Rot-OMDI4	Succ/Rot-OMDI5	Succ/Rot-OMDI6	Succ/Rot-OMDI7	Succ/Rot-OMDI8	Succ/Rot-OMDI9	Succ/Rot-OMDI10			NADH-OFDI1	NADH-OFDI2	NADH-OFDI3	NADH-OFDI4	NADH-OFDI5	NADH-OFDI6	NADH-OFDI7	NADH-OFDI8	NADH-OFDI9	NADH-OFDI10		Succ/Rot-OFDI1	Succ/Rot-OFDI2	Succ/Rot-OFDI3	Succ/Rot-OFDI4	Succ/Rot-OFDI5	Succ/Rot-OFDI6	Succ/Rot-OFDI7	Succ/Rot-OFDI8	Succ/Rot-OFDI9	Succ/Rot-OFDI10
			1.30951	0.284455	0.0935945	0.320207	0.49988	0.508788	0.381913	0.63266	0.0740567	0.426667	0.041165		-0.132427	0.324301	0.268467	0.701683	0.556547	1.28499	0.93914	0.609746	2.64506	0.116258			0.0394829	0.350506	0.676197	0.0946758	0.317154	0.240806	0.468548	0.419317	0.82677	0.519731		-0.202304	0.0321421	0.849437	0.317559	1.03477	0.226963	0.28463	-0.0230633	0.442222	0.525435
			5.75478	0.34052	-0.0602444	0.282778	0.926775	0.33308	0.297332	0.628314	-0.00899347	0.320928	0.701899		-0.0621475	0.215272	0.344743	0.716523	0.668577	1.67122	0.971375	0.693929	3.95614	-0.0357747			0.577985	0.527265	0.801789	0.262974	0.422429	0.252843	0.876012	0.422314	1.08043	0.623059		-0.0727778	0.129184	0.912836	0.413568	0.889941	0.391754	0.170531	-0.0772648	0.608467	0.770932
			10.1948	0.678697	-0.108087	0.307587	0.758015	0.862931	0.105064	0.945281	0.130099	0.418717	0.575905		0.0342426	0.106114	0.453926	0.614957	0.713496	1.94837	1.25084	0.730193	3.59215	0.0520861			0.487556	0.706788	0.85067	0.438803	0.553903	0.0710908	0.867758	0.47337	1.48954	0.830964		0.13334	0.236524	0.938368	0.272889	1.03325	0.759736	0.544043	0.0100588	0.965465	0.965386
			14.725	12.2687	13.935	16.2875	11.7869	21.4799	10.6985	17.136	12.4136	12.8493	19.8597		9.5166	17.4535	13.2213	12.3602	21.0703	21.6569	21.3026	17.5076	13.6421	26.0115			17.1922	18.9593	12.7918	20.1231	22.8404	14.1599	19.4662	19.5621	21.2482	18.711		23.719	14.9241	13.1469	19.1728	27.046	20.1936	18.1255	14.2499	13.258	19.291
			19.1682	11.0184	12.421	14.3411	10.2979	18.815	8.87022	15.046	11.1362	11.9611	18.5538		9.37858	17.1755	13.2805	12.2496	21.1864	21.8396	20.901	16.5174	12.9298	25.9025			15.013	16.0136	11.4357	17.25	18.2412	12.309	16.281	17.9296	19.0364	17.4466		23.1976	14.5519	12.356	19.0456	26.0236	19.8374	17.8301	14.1917	13.2596	18.9264
			23.6072	10.21	11.5397	13.2568	9.50294	16.6067	7.60014	13.354	10.4053	11.1317	16.6005		9.21683	16.7063	12.8809	12.0023	20.8353	21.7365	20.0626	15.878	12.1729	25.1379			13.649	14.1587	10.8647	15.3793	15.4122	11.4386	14.3979	16.2908	17.0175	16.0768		22.4286	14	11.83	18.3892	25.0671	19.3161	17.2594	13.9033	12.8447	18.2453
			28.1345	-0.75287	-0.912605	0.252884	-0.212281	1.05565	0.230961	0.081242	-0.396217	-0.353989	-0.543249		0.119867	0.477082	0.507545	0.442961	0.346041	2.95758	0.611433	0.0429495	1.80055	-0.607668			-0.447443	0.114859	0.361958	-0.318573	0.268395	-0.661452	0.628248	-0.476964	-0.18429	-0.612963		0.332266	-0.508951	1.02343	1.64746	0.796586	-0.325225	0.507711	-0.791654	-0.0473446	-0.30922
			32.5764	-0.501637	-0.819903	0.319562	0.0177549	1.75516	0.205079	0.234621	-0.21526	-0.505918	-0.247263		-0.193618	0.288134	0.402283	0.604867	0.32057	3.03029	0.780563	0.501152	1.78615	-0.291243			-0.344538	0.029834	0.802087	-0.213366	0.459626	-0.630197	0.877775	-0.292066	-0.174044	-0.152911		0.271345	-0.305607	1.07797	1.48336	0.777248	-0.183169	0.855466	-0.451802	0.229985	0.0813585
			37.0162	-0.130259	-0.440265	0.399542	0.274777	2.30406	0.284763	0.409036	0.172925	-0.341126	-0.0346345		0.131503	0.638972	0.626136	0.985736	0.62393	3.36989	1.03747	0.932243	1.89663	0.3078			-0.0120453	0.132696	1.29725	0.16165	0.671916	-0.324522	1.19171	0.00133263	0.372858	0.158082		0.768267	0.0948428	1.13285	1.61086	1.24378	0.36469	1.27178	-0.087854	0.503198	0.46142
			41.5417	11.372	13.2386	13.1644	13.5539	21.1388	20.7749	15.2202	10.8447	10.8773	20.6042		12.9197	15.5386	15.484	13.7796	18.5838	19.2142	17.8846	14.0002	10.5242	25.3547			14.0636	15.5459	11.7461	18.0737	23.9495	13.5994	17.1464	15.8606	17.5999	15.6188		19.2411	17.2987	9.91997	13.8496	23.721	16.5299	15.0846	19.1151	15.1883	18.1971
			45.9833	11.3551	12.9107	12.9294	13.4748	21.1372	21.013	15.416	10.405	11.9145	22.4379		12.361	15.0325	14.5762	13.317	17.7699	18.0066	16.684	13.7304	11.2546	25.6607			13.7712	14.3319	11.4987	16.7758	22.5633	14.3336	15.9976	17.1817	18.4767	17.0566		17.4859	16.2111	9.44806	13.1769	21.4145	15.987	13.5988	19.6425	15.98	19.3837
			50.4247	10.5489	12.4006	12.768	13.2079	20.3425	20.3013	14.3503	9.90659	11.6407	21.9814		12.1126	14.5273	14.0885	12.9722	17.0332	17.9489	16.0543	13.0006	11.2274	24.0648			13.046	13.0784	10.4327	15.3395	21.2654	14.1741	14.8845	16.7452	17.9291	16.6432		16.4052	15.6658	9.0287	13.4943	20.5334	15.429	13.37	18.7917	15.7486	18.5715
			54.9453	1.32215	1.49009	2.04768	2.31215	5.02276	2.30403	1.64566	1.22435	1.36923	2.49517		1.20398	1.9865	1.70355	2.15864	2.48797	5.05703	2.52053	2.35543	2.57492	2.57678			1.33295	2.47858	2.25376	1.88035	2.93037	1.62416	3.47287	2.24377	2.48154	2.75993		2.04674	1.86797	2.48758	3.18697	3.3254	2.34578	2.73315	2.0719	2.21809	2.97539
			59.3894	1.07051	1.23221	1.64866	1.84324	4.35792	1.84026	1.60927	1.2002	0.960135	1.84805		0.939845	1.5842	1.40175	1.71993	2.31249	4.69974	2.13307	2.20694	1.84106	2.20514			1.29514	2.27308	1.94414	1.74345	2.6699	1.3693	3.15755	1.77776	2.08774	2.28627		2.16031	1.71555	2.39011	2.69867	3.06086	2.38554	2.72235	1.70918	1.82197	2.29271
			63.8401	1.00347	1.14692	1.65581	1.86543	4.7143	1.9863	1.68036	1.27618	0.916969	1.92111		0.921826	1.56072	1.48562	1.7133	2.40049	4.74882	2.20521	2.46357	1.9459	2.27436			1.46922	2.22199	1.68647	1.88372	2.75357	1.36307	3.25742	1.71256	2.12227	2.04983		2.10108	1.76042	2.32118	2.51703	3.13013	2.41339	2.85422	1.45326	1.84474	2.13632
	Complex Linked Resp. Avg/ug pro:			OMDI1	OMDI2	OMDI3	OMDI4	OMDI5	OMDI6	OMDI7	OMDI8	OMDI9	OMDI10														OFDI1	OFDI2	OFDI3	OFDI4	OFDI5	OFDI6	OFDI7	OFDI8	OFDI9	OFDI10
			CI	11.1657	12.6319	14.6285	10.5293	18.9672	9.05627	15.1787	11.3184	11.9807	18.338													CI	15.2847	16.3772	11.6974	17.5841	18.8313	12.6358	16.715	17.9275	19.1007	17.4115
			CII	9.37067	17.1118	13.1276	12.204	21.0306	21.7443	20.7554	16.6343	12.915	25.684													CII	23.1151	14.492	12.4443	18.8692	26.0456	19.7824	17.7383	14.115	13.1208	18.8209
			CIV	11.7782	13.9414	13.8351	13.3842	19.3342	19.5431	15.9349	11.9812	11.2398	23.3506													CIV	15.6688	15.3553	10.3457	15.1183	22.2412	15.0088	15.0137	17.8895	16.8204	17.5785
	Biological Sample Avg/MTDR:		Time (minutes)	NADH-OMDI1	NADH-OMDI2	NADH-OMDI3	NADH-OMDI4	NADH-OMDI5	NADH-OMDI6	NADH-OMDI7	NADH-OMDI8	NADH-OMDI9	NADH-OMDI10		Succ/Rot-OMDI1	Succ/Rot-OMDI2	Succ/Rot-OMDI3	Succ/Rot-OMDI4	Succ/Rot-OMDI5	Succ/Rot-OMDI6	Succ/Rot-OMDI7	Succ/Rot-OMDI8	Succ/Rot-OMDI9	Succ/Rot-OMDI10			NADH-OFDI1	NADH-OFDI2	NADH-OFDI3	NADH-OFDI4	NADH-OFDI5	NADH-OFDI6	NADH-OFDI7	NADH-OFDI8	NADH-OFDI9	NADH-OFDI10		Succ/Rot-OFDI1	Succ/Rot-OFDI2	Succ/Rot-OFDI3	Succ/Rot-OFDI4	Succ/Rot-OFDI5	Succ/Rot-OFDI6	Succ/Rot-OFDI7	Succ/Rot-OFDI8	Succ/Rot-OFDI9	Succ/Rot-OFDI10
			1.30951	0.000215676	8.8305e-05	0.000261112	0.000473505	0.00033393	0.00023903	0.000475505	5.0769e-05	0.000327279	2.61348e-05		-0.000100407	0.000305973	0.000218921	0.000664661	0.000365275	0.000804244	0.000705855	0.000418006	0.00202892	7.38098e-05			2.57469e-05	0.000228498	0.000578827	6.06336e-05	0.000203675	0.000176529	0.000356658	0.000315001	0.000607446	0.00040679		-0.000131923	2.09537e-05	0.000727121	0.000203376	0.000664525	0.00016638	0.00021666	-1.73257e-05	0.00032491	0.000411254
			5.75478	0.000258185	-5.68397e-05	0.00023059	0.000877877	0.000218608	0.000186093	0.000472239	-6.1654e-06	0.000246171	0.000445622		-4.71207e-05	0.000203106	0.00028112	0.000678719	0.000438802	0.00104598	0.000730083	0.000475717	0.00303459	-2.27127e-05			0.000376906	0.000343728	0.000686334	0.000168418	0.000271282	0.000185352	0.000666818	0.000317252	0.000793817	0.000487664		-4.74586e-05	8.42159e-05	0.00078139	0.000264863	0.000571515	0.000287184	0.000129808	-5.80432e-05	0.000447054	0.000603403
			10.1948	0.000514593	-0.000101979	0.000250821	0.000718021	0.000566361	6.57572e-05	0.00071047	8.91885e-05	0.000321181	0.00036563		2.5963e-05	0.000100117	0.000370153	0.000582511	0.000468284	0.00121944	0.000940126	0.000500578	0.00275539	3.30684e-05			0.000317937	0.00046076	0.000728176	0.000281025	0.000355714	5.21147e-05	0.000660535	0.000355607	0.0010944	0.00065039		8.69517e-05	0.000154192	0.000803246	0.000174768	0.000663549	0.000556942	0.000414124	7.55642e-06	0.000709348	0.000755601
			14.725	0.0093022	0.0131474	0.0132816	0.011165	0.0140978	0.00669591	0.0128794	0.00851008	0.00985614	0.0126085		0.00721556	0.0164671	0.0107813	0.0117081	0.0138289	0.0135545	0.0160109	0.0120022	0.0104643	0.0165142			0.0112111	0.0123597	0.0109498	0.0128875	0.014668	0.0103802	0.0148176	0.0146955	0.0156115	0.014645		0.0154672	0.00972913	0.0112538	0.0122789	0.0173688	0.0148034	0.0137971	0.0107049	0.00974095	0.0150989
			19.1682	0.00835423	0.0117191	0.0116944	0.00975462	0.0123487	0.00555166	0.0113085	0.00763431	0.00917486	0.0117794		0.00711091	0.0162048	0.0108295	0.0116033	0.0139051	0.0136689	0.0157091	0.0113234	0.00991794	0.016445			0.00979	0.0104394	0.00978896	0.0110475	0.0117144	0.00902338	0.012393	0.0134691	0.0139864	0.0136553		0.0151272	0.00948652	0.0105768	0.0121975	0.0167122	0.0145423	0.0135722	0.0106611	0.0097421	0.0148135
			23.6072	0.0077413	0.0108875	0.0108103	0.00900155	0.0108994	0.00475674	0.0100368	0.00713326	0.00853865	0.0105393		0.00698827	0.0157622	0.0105037	0.011369	0.0136747	0.0136044	0.015079	0.010885	0.00933735	0.0159596			0.00890053	0.00923018	0.00930026	0.00984941	0.00989765	0.00838532	0.0109597	0.012238	0.0125031	0.0125832		0.0146258	0.0091267	0.0101266	0.0117771	0.016098	0.0141601	0.0131378	0.0104445	0.0094373	0.0142805
			28.1345	-0.000570832	-0.000861029	0.000206213	-0.000201081	0.00069285	0.000144553	6.10613e-05	-0.000271623	-0.000271531	-0.000344898		9.08839e-05	0.00045012	0.000413876	0.00041959	0.000227115	0.00185108	0.000459551	2.94437e-05	0.00138113	-0.000385796			-0.000291779	7.48775e-05	0.000309837	-0.000204025	0.000172362	-0.000484893	0.000478221	-0.000358307	-0.000135402	-0.000479762		0.000216672	-0.000331789	0.000876056	0.00105509	0.000511563	-0.000238414	0.000386468	-0.00059471	-3.47851e-05	-0.000242024
			32.5764	-0.000380345	-0.000773566	0.000260586	1.68181e-05	0.00115195	0.000128354	0.00017634	-0.00014757	-0.000388069	-0.000156982		-0.000146803	0.00027185	0.000328041	0.000572954	0.000210397	0.00189659	0.000586669	0.000343561	0.00137009	-0.000184904			-0.000224674	1.9449e-05	0.000686589	-0.000136647	0.00029517	-0.00046198	0.00066816	-0.000219407	-0.000127874	-0.000119682		0.000176945	-0.000199227	0.000922742	0.000949996	0.000499145	-0.000134276	0.000651178	-0.000339405	0.000168975	6.36787e-05
			37.0162	-9.87632e-05	-0.000415384	0.000325806	0.000260279	0.00151221	0.000178227	0.00030743	0.000118547	-0.000261664	-2.19888e-05		9.97066e-05	0.000602861	0.000510581	0.000933728	0.0004095	0.00210914	0.000779757	0.000639092	0.00145482	0.000195416			-7.8548e-06	8.65058e-05	0.00111045	0.000103526	0.000431501	-0.000237899	0.00090713	1.00111e-06	0.000273947	0.00012373		0.00050099	6.18288e-05	0.000969721	0.00103165	0.000798749	0.000267344	0.000968077	-6.59981e-05	0.00036971	0.00036115
			41.5417	0.00862236	0.0124905	0.0107348	0.0128387	0.0138739	0.0130025	0.0114394	0.00743447	0.00834357	0.0130812		0.0097958	0.0146604	0.0126264	0.0130525	0.012197	0.0120257	0.013442	0.00959774	0.00807272	0.0160972			0.0091709	0.0101345	0.0100547	0.011575	0.0153803	0.00996935	0.0130518	0.0119149	0.012931	0.0122247		0.0125472	0.0112771	0.00849152	0.00886975	0.0152335	0.0121176	0.0114824	0.0143597	0.0111591	0.0142427
			45.9833	0.00860953	0.012181	0.0105432	0.0127638	0.0138728	0.0131515	0.0115866	0.00713306	0.00913913	0.0142454		0.0093722	0.014183	0.0118861	0.0126144	0.0116628	0.0112699	0.0125396	0.00941276	0.00863291	0.0162915			0.00898021	0.00934309	0.00984294	0.0107438	0.01449	0.0105076	0.0121773	0.0129073	0.0135752	0.0133501		0.0114026	0.0105681	0.00808757	0.00843895	0.0137523	0.0117196	0.0103514	0.0147559	0.0117409	0.0151715
			50.4247	0.00799823	0.0116998	0.0104117	0.012511	0.0133513	0.0127061	0.0107857	0.00679138	0.00892913	0.0139556		0.00918385	0.0137063	0.0114885	0.0122878	0.0111793	0.0112338	0.0120664	0.00891242	0.00861207	0.0152783			0.00850735	0.0085259	0.00893043	0.00982397	0.0136566	0.0103907	0.0113301	0.0125794	0.0131729	0.0130265		0.0106979	0.0102127	0.00772859	0.00864219	0.0131865	0.0113106	0.0101772	0.0141168	0.0115708	0.0145358
			54.9453	0.00100246	0.00140588	0.00166978	0.00219016	0.00329655	0.00144204	0.00123687	0.000839346	0.00105028	0.00158414		0.000912867	0.00187424	0.00138916	0.00204474	0.00163291	0.00316507	0.00189443	0.00161475	0.00197511	0.00163595			0.000869222	0.0016158	0.00192923	0.00120424	0.00188187	0.00119063	0.00264354	0.00168557	0.00182324	0.00216018		0.00133469	0.00121774	0.00212938	0.00204105	0.00213555	0.00171963	0.00208046	0.00155646	0.00162968	0.00232881
			59.3894	0.000811667	0.00116257	0.0013444	0.00174599	0.0028602	0.00115178	0.00120952	0.000822788	0.000736481	0.00117329		0.000712598	0.00149467	0.00114305	0.00162918	0.00151774	0.00294146	0.00160321	0.00151295	0.0014122	0.0014			0.000844562	0.00148183	0.00166419	0.00111657	0.0017146	0.0010038	0.00240352	0.00133549	0.00153391	0.00178945		0.00140874	0.00111838	0.00204595	0.00172832	0.00196567	0.00174877	0.00207225	0.00128398	0.00133864	0.00179449
			63.8401	0.000760839	0.0010821	0.00135023	0.00176701	0.0030941	0.00124318	0.00126296	0.000874877	0.00070337	0.00121968		0.000698936	0.00147251	0.00121144	0.0016229	0.0015755	0.00297217	0.00165743	0.00168888	0.00149262	0.00144395			0.000958083	0.00144853	0.00144362	0.0012064	0.00176833	0.000999234	0.00247954	0.00128652	0.00155928	0.00160439		0.00137012	0.00114763	0.00198694	0.00161199	0.00201015	0.0017692	0.00217262	0.00109172	0.00135537	0.00167208
	Complex Linked Resp. Avg/MTDR:			OMDI1	OMDI2	OMDI3	OMDI4	OMDI5	OMDI6	OMDI7	OMDI8	OMDI9	OMDI10														OFDI1	OFDI2	OFDI3	OFDI4	OFDI5	OFDI6	OFDI7	OFDI8	OFDI9	OFDI10
			CI	0.00846591	0.011918	0.0119287	0.00997372	0.0124486	0.00566811	0.0114082	0.00775922	0.00918988	0.0116424													CI	0.00996721	0.0106764	0.010013	0.0112615	0.0120934	0.00926297	0.0127234	0.0134676	0.0140337	0.0136278
			CII	0.00710491	0.0161447	0.0107048	0.0115601	0.0138029	0.0136092	0.0155997	0.0114035	0.00990654	0.0163062													CII	0.0150734	0.00944745	0.0106524	0.0120845	0.0167263	0.0145019	0.0135024	0.0106035	0.00964011	0.014731
			CIV	0.00893033	0.0131535	0.0112818	0.012678	0.0126895	0.0122316	0.0119766	0.00821364	0.00862159	0.0148248													CIV	0.0102177	0.0100102	0.00885597	0.00968228	0.0142832	0.0110026	0.0114284	0.013439	0.0123583	0.0137586
	MTDR (Mito. Content, RFU)/well:			OMDI1	OMDI2	OMDI3	OMDI4	OMDI5	OMDI6	OMDI7	OMDI8	OMDI9	OMDI10														OFDI1	OFDI2	OFDI3	OFDI4	OFDI5	OFDI6	OFDI7	OFDI8	OFDI9	OFDI10
			predicted MTDR in seahorse well	13189	10599	12263.2	10557	15236.4	15977.6	13305	14587	13036.8	15751													predicted MTDR in seahorse well	15335	15339.6	11682.2	15614.4	15571.6	13641.2	13137.2	13311.6	13610.6	12776.4
[truncated: 74 more columns]

## Sheet: Old-Distal Colon
SMAPLE INFORMATION:	All data from Seahorse Machine:		Time (minutes)	NADH-OMDC1			Succ/Rot-OMDC1			NADH-OMDC2			Succ/Rot-OMDC2			NADH-OMDC3			Succ/Rot-OMDC3			NADH-OMDC4			Succ/Rot-OMDC4			NADH-OMDC5			Succ/Rot-OMDC5			NADH-OMDC6			Succ/Rot-OMDC6			NADH-OMDC7			Succ/Rot-OMDC7			NADH-OMDC8			Succ/Rot-OMDC8
Tissue: Distal Colon			1.30951	-3.10183	2.45939	-3.55587	-9.53261	-5.40102	4.82124	-7.1088	21.9774	0.837713	6.47365	8.01042	2.24205	2.05776	-3.49106	7.74679	-9.54951	-0.766289	25.9467	-9.53928	-0.995167	1.37134	1.37743	7.70061	2.90352	1.4556	1.23535	6.22844	1.96011	2.13599	6.76742	-3.95076	-3.80033	-0.359945	-2.4632	26.889	26.2223	-0.558339	5.3374	9.00843	-5.14578	-5.05383	-3.27366	-6.03646	-2.02459	-2.61986	5.83041
Tissue prep: Frozen			5.75478	-3.21996	16.1052	0.247171	-7.46501	-5.30614	7.36485	-2.02302	21.8524	4.67991	6.26249	6.56983	3.72864	6.99111	-0.762921	6.1589	-1.13167	1.10727	15.9221	-6.10244	8.21532	2.17845	1.76184	4.53351	3.74079	6.02832	4.26853	7.98069	7.80464	9.6173	2.40263	-1.18377	-1.52301	12.7871	-0.273684	27.4473	23.6939	27.5626	7.61994	14.7292	-4.36773	1.61289	3.22135	-8.68851	-0.261487	-4.24862	3.55512
Entire region			10.1948	-1.8795	19.5045	0.341758	4.92437	6.58211	12.4482	-3.78862	21.984	7.59542	20.5377	4.62317	3.82457	7.29262	-0.348152	6.44348	-0.780058	-0.612196	11.901	2.84312	10.5977	4.82888	1.2909	5.21566	1.86227	5.92127	9.21108	8.86471	8.66703	7.77638	3.51152	15.1907	-0.579308	13.001	0.690345	29.2099	34.9609	22.5181	9.74148	7.13587	-6.55826	11.5008	17.0844	-6.26243	9.25816	1.97777	1.10329
2 mL 1X MAS used			14.725	69.858	67.9551	35.672	70.5217	73.4445	76.0818	20.5821	14.8402	28.5215	17.7433	34.0534	19.1467	1.63053	7.86078	8.7438	29.6923	39.2365	32.0493	37.769	43.0419	34.2296	69.1319	91.8241	82.0478	37.9714	49.9334	32.2791	75.3767	71.7268	52.2162	-9.86468	-12.7118	9.88541	7.39969	25.8656	53.6849	6.06657	0.709261	4.99059	6.10407	14.735	13.4234	3.71318	-2.03412	-1.33794	4.03881
7 ml homogenizer used			19.1682	59.2251	59.8837	32.2256	68.5875	70.3685	69.9434	15.4498	12.7635	19.9781	12.1625	21.0493	17.8814	-2.20545	7.47048	8.0542	31.4851	30.1927	21.516	35.9414	36.7718	31.5454	66.8655	79.6231	75.3226	27.9464	36.3346	26.3045	72.3525	67.193	52.7403	-11.6019	-14.1827	12.6356	9.41779	23.1313	40.6273	11.9204	1.87848	6.30935	-1.30247	12.5395	11.1341	5.07725	1.53535	-0.377268	2.99981
Sex: male and female			23.6072	51.6506	52.7862	29.9795	63.782	66.1909	67.6266	13.8514	10.2502	15.3625	10.8774	10.6162	11.8879	-3.80412	7.79256	7.27743	17.6511	22.103	15.9026	29.0018	32.7964	28.6487	64.1961	69.4307	55.939	21.3582	27.4216	21.0431	67.3312	61.6086	49.4638	-12.8048	-15.7534	4.9333	10.8109	18.8384	33.7164	14.1222	4.75554	9.31754	-8.25151	16.0779	11.3996	7.14281	2.00417	0.030477	1.69982
Strain: C57BL/6J			28.1345	-0.829629	-2.24649	-0.950782	-13.8346	0.919272	-2.22849	-5.76302	11.6956	-7.36833	-1.67683	2.19363	6.68627	-0.298708	-2.82041	8.42682	-6.02415	-0.001067	10.4751	-11.5873	3.43437	9.78658	-9.16125	-6.53493	-1.44715	1.72744	3.66931	-2.27578	3.76581	-9.31181	-1.78919	-5.41639	13.0815	0.494299	3.21083	4.02955	8.67968	4.22613	-2.95908	-0.30397	-5.81528	-7.47903	-9.16589	-10.771	-0.173157	3.68735	-1.39976
Diet: Standard Chow			32.5764	1.3617	-0.673905	4.81032	-11.9324	3.25981	1.63707	-2.89282	10.5097	-3.21097	-2.72489	9.28169	6.84734	-1.06772	-0.795139	10.5861	0.458777	2.90975	2.4738	-5.62527	3.91165	1.46798	-2.67699	1.74623	-0.950028	-1.28745	4.54376	-1.95389	4.55818	-3.39314	0.775724	-1.51223	11.8676	0.781137	5.63975	8.39291	15.6667	4.69104	-3.44029	3.09452	0.024282	0.869004	-6.2294	-6.47444	0.683348	0.192839	-0.777089
Age: 80 weeks			37.0162	3.44551	-0.843484	4.54649	-11.5639	5.57932	4.00902	0.037856	5.18291	-1.12654	-2.87644	8.68402	5.2068	-2.45825	3.43397	5.65953	1.70868	3.22425	7.10133	-2.91668	3.18771	-0.628127	0.384046	3.77233	2.57748	-2.83533	4.88288	-1.88176	3.39234	-0.03422	1.52674	1.20719	9.00335	0.637329	7.09981	9.07384	16.566	0.589746	-3.98479	1.36998	-0.060125	4.75877	-5.39198	-3.21413	-0.291861	6.75899	-4.04193
Protein used: 10 ug/well			41.5417	137.891	118.787	42.0193	44.443	48.8317	60.2226	14.6604	20.2679	8.75673	11.8625	-3.40643	6.72201	17.2884	17.9122	12.0036	25.3792	20.5307	23.4732	44.9694	39.2241	41.6169	62.8435	55.3628	39.0332	49.9157	47.3925	50.1017	53.6154	55.176	40.2886	26.5537	10.1818	4.27614	16.4338	12.3448	28.691	16.8161	10.8226	4.01598	7.84519	14.314	11.5475	19.5571	4.43989	-4.82062	10.3023
			45.9833	140.65	129.215	40.9105	51.73	53.4388	58.5179	9.38264	13.497	7.87295	8.9072	0.422843	4.29206	17.1279	21.0936	17.2796	25.6464	21.901	25.8407	37.8351	36.5481	41.999	60.3126	55.3951	39.457	47.5223	44.625	48.6058	53.6107	49.2658	48.2454	27.0883	16.5139	6.0597	14.7259	14.0175	26.2478	17.2852	9.84403	5.97939	9.01711	16.5214	8.26817	13.9463	4.57617	-1.59846	9.15253
SHEET LEGEND:			50.4247	137.515	126.536	39.4656	51.2725	53.0655	55.0482	4.88344	17.6806	7.39018	8.18122	1.73242	5.41945	13.0404	25.0073	17.7178	22.7408	20.9041	23.5008	31.0386	32.4054	37.8665	56.1309	49.5297	33.4052	45.1809	41.5677	45.5736	49.8728	47.5194	37.4836	24.2849	18.181	5.09721	14.8643	11.914	25.2917	18.1756	10.1305	4.98695	7.14163	12.0349	5.79485	14.0192	3.88109	0.058586	8.54746
YM = Young Male			54.9453	5.42809	8.24864	1.3055	-1.72309	3.11562	10.7015	-3.60219	18.8106	-6.56507	-3.69317	-8.31348	-11.9727	2.9382	4.89613	-4.25908	-8.64049	-1.86068	-4.2338	6.48306	5.08967	4.60559	1.88821	14.4597	2.79593	4.55171	10.8417	7.97697	19.7044	2.26311	3.62674	1.12865	6.84052	-9.98474	-0.006227	3.60047	17.4607	-7.55068	-9.54777	0.862947	-1.35358	-3.91876	2.81104	-8.30958	-5.58671	-7.78838	-1.61
YF = Young Female			59.3894	9.87358	5.49867	-1.32821	-4.20554	0.406287	3.57999	-0.191455	9.20467	-6.42079	-0.761479	-6.93785	-10.2441	1.69084	6.3399	-2.92069	-9.34139	-3.65774	-5.53065	3.53022	1.45686	-0.074087	2.76968	25.3867	0.179445	-3.36498	4.50204	9.4225	13.6292	-0.728097	2.72628	-1.52122	5.71559	-11.7119	0.505927	3.57547	16.2845	-4.02855	-7.03412	-2.00733	-0.191595	-4.26605	1.18628	-6.47433	-7.91233	-10.6607	-1.35726
OM = Old Male			63.8401	11.4182	4.2259	-2.71064	-5.3521	-0.631033	3.32232	2.64977	8.33118	-8.69575	-1.53197	-5.29776	-9.45794	-0.359267	0.738498	-3.98783	-8.27145	-4.30192	-6.27077	12.2567	1.73561	1.1164	2.11757	4.75823	-3.30859	-5.50189	5.96969	5.48355	11.3435	-2.7825	6.26567	-3.5921	-3.5668	-14.4938	-0.699586	3.24446	18.2216	-1.68363	-7.24435	-4.43166	0.256119	-4.93536	-0.330436	-4.65303	-9.45966	-11.4704	-2.63328
OF = Old Female
DC = Distal Colon	Biological Sample Average:		Time (minutes)	NADH-OMDC1	NADH-OMDC2	NADH-OMDC3	NADH-OMDC4	NADH-OMDC5	NADH-OMDC6	NADH-OMDC7	NADH-OMDC8	NADH-OMDC9	NADH-OMDC10		Succ/Rot-OMDC1	Succ/Rot-OMDC2	Succ/Rot-OMDC3	Succ/Rot-OMDC4	Succ/Rot-OMDC5	Succ/Rot-OMDC6	Succ/Rot-OMDC7	Succ/Rot-OMDC8	Succ/Rot-OMDC9	Succ/Rot-OMDC10			NADH-OFDC1	NADH-OFDC2	NADH-OFDC3	NADH-OFDC4	NADH-OFDC5	NADH-OFDC6	NADH-OFDC7	NADH-OFDC8	NADH-OFDC9	NADH-OFDC10		Succ/Rot-OFDC1	Succ/Rot-OFDC2	Succ/Rot-OFDC3	Succ/Rot-OFDC4	Succ/Rot-OFDC5	Succ/Rot-OFDC6	Succ/Rot-OFDC7	Succ/Rot-OFDC8	Succ/Rot-OFDC9	Succ/Rot-OFDC10
1, 2, 3…10 = sample number	(the average of three technical replicates per biological sample)		1.30951	-1.39944	5.23542	2.1045	-3.05437	2.97313	-2.70368	4.59583	-3.5603	4.44286	-0.765186		-3.37079	5.57537	5.2103	3.99386	3.62117	16.8827	-4.49109	8.85968	9.30085	-0.525148			2.80523	-1.97127	-3.31753	-3.44255	1.02128	1.34467	12.1591	-3.59816	-2.53752	8.13364		8.71265	11.9167	-2.7558	0.415904	-0.589965	-1.88091	7.88091	-1.16589	0.419012	-0.574757
MTDR = mitoTracker Deep Red			5.75478	4.37747	8.16976	4.12903	1.43044	6.09252	3.36011	16.6372	-4.39954	0.551087	-2.57447		-1.8021	5.52032	5.29923	3.34538	6.60819	16.9558	0.155505	9.10942	4.52152	1.85434			7.30368	5.90313	5.41858	0.869582	5.7486	2.06931	15.1863	-4.15646	-4.01774	11.2683		8.91647	12.3539	2.57558	2.76084	1.6911	-1.29324	5.74603	3.12917	-3.07544	-3.17512
			10.1948	5.98893	8.59695	4.46265	6.08989	7.99902	9.20413	13.1318	1.65783	1.69425	1.18496		7.9849	9.66181	3.50291	2.78961	6.65164	21.6204	7.34233	7.22405	3.51066	1.92702			12.1407	7.19191	9.06747	5.93971	7.27266	1.67676	13.7105	-2.36027	-3.0483	9.97612		9.23496	14.4922	6.2993	3.92964	4.28466	-2.01352	6.62174	4.47513	-2.71674	-3.80867
			14.725	57.8284	21.3146	6.07837	38.3468	40.0613	-4.23037	3.92214	0.113705	3.57014	17.1549		73.3493	23.6478	33.6593	81.0013	66.4399	28.9834	11.4208	16.0118	15.8508	-1.05105			2.73195	20.7509	-3.41778	2.59086	1.63954	2.12482	20.2115	0.483262	6.10856	8.95427		49.2585	91.2624	-2.79826	18.3751	7.01311	1.94293	10.2244	1.5126	9.50301	5.70899
			19.1682	50.4448	16.0638	4.43974	34.7529	30.1951	-4.383	6.70275	2.07845	7.89873	14.3299		69.6331	17.031	27.7313	73.9371	64.0953	24.3921	7.45703	10.1129	9.21316	-2.48741			-0.982549	14.9916	-2.9918	-0.0761153	0.491891	-1.88203	15.5214	-0.379092	5.09207	10.6612		43.8365	79.7309	-3.00856	20.0985	6.78647	2.02966	5.28628	1.09445	7.88804	1.54504
			23.6072	44.8054	13.1547	3.75529	30.149	23.2743	-7.87495	9.39842	3.05915	6.16824	12.5493		65.8665	11.1272	18.5523	63.1886	59.4679	21.1219	6.40868	9.61019	6.9516	-2.7709			1.67041	11.2601	-1.86256	0.222541	4.56764	-2.40325	12.2938	-1.68971	3.16794	8.19477		31.8317	67.9901	-0.33095	14.9043	3.99985	5.17601	2.9891	1.50438	3.80859	2.60346
			28.1345	-1.3423	-0.478579	1.76923	0.544542	1.04033	2.7198	0.321025	-2.41892	3.67014	-7.44707		-5.04793	2.40102	1.48328	-5.71444	-2.44506	5.30669	-7.48674	13.8405	6.98564	1.54874			5.61904	-0.514899	2.23168	-1.08191	2.90647	7.75424	13.5512	3.23929	-0.95475	17.3802		-2.34841	-4.77809	-13.9565	7.5515	5.34158	-0.86371	2.54721	5.11938	5.05568	-0.635042
			32.5764	1.83271	1.46865	2.90774	-0.081882	0.43414	3.71218	1.44842	-1.86609	0.116209	-0.510129		-2.34517	4.46805	1.94744	-0.626932	0.646922	9.89978	-1.77871	11.5331	6.95287	1.83114			2.9542	0.130049	3.22651	-0.34213	2.69742	6.19647	14.7544	-0.219156	0.794545	22.4992		0.517973	1.45613	-11.1393	6.5975	10.5057	3.18493	3.04911	4.59276	4.02399	1.51638
			37.0162	2.38284	1.36474	2.21175	-0.119032	0.0552637	3.61595	-0.675023	1.08433	4.01003	2.39645		-0.65851	3.67146	4.01142	2.24462	1.62829	10.9132	-0.231114	6.48069	7.53369	1.39501			2.27789	3.16318	5.59529	0.232029	6.49365	3.09156	14.6756	0.782389	-1.57634	22.6144		1.66942	2.30119	-10.1007	3.93239	5.11345	3.42024	2.13203	7.20911	5.59049	3.05456
			41.5417	99.5659	14.5617	15.7348	41.9368	49.1366	13.6706	10.5516	6.39212	14.1009	8.01723		51.1658	5.05936	23.1277	52.4132	49.6933	19.1566	11.2356	14.424	10.7739	12.9724			19.6259	40.1252	16.4623	29.0688	18.7614	16.0546	22.4125	4.44544	2.62772	21.666		32.6666	44.0562	8.58063	19.9972	24.1481	17.9061	14.582	5.47542	-4.21513	5.16186
			45.9833	103.592	10.2509	18.5004	38.7941	46.9177	16.554	11.0362	5.64134	14.7058	9.11374		54.5622	4.5407	24.4627	51.7216	50.374	18.3304	11.2689	15.1237	13.6068	12.5382			19.1507	35.476	24.9086	25.8651	18.9823	15.2173	21.4513	6.49282	4.10977	16.2732		30.3174	37.5802	3.22896	19.1021	18.3038	14.9362	6.5217	5.51765	-2.39218	2.12295
			50.4247	101.172	9.98473	18.5885	33.7702	44.1074	15.8544	11.0977	5.98628	15.0728	9.52342		53.1287	5.11103	22.3819	46.3553	44.9586	17.3567	8.3238	14.5606	13.9946	14.7961			18.1952	31.1263	15.5151	23.6529	18.6423	13.1379	22.2023	4.21965	3.97231	17.0054		25.3326	30.7679	5.46487	17.3396	15.9094	13.0272	6.08928	5.18028	-0.998997	4.25657
			54.9453	4.99408	2.8811	1.19175	5.39277	7.79013	-0.671853	-5.41183	-7.22822	-1.13377	-6.05795		4.03133	-7.99313	-4.91166	6.38127	8.5314	7.01832	-0.820433	-1.77556	-3.51536	9.10288			-5.22527	-2.61976	-4.80278	-0.732997	1.37752	2.60863	8.04463	-2.96944	-3.49708	7.9874		1.91247	14.7398	-4.65599	2.44005	5.48976	-3.26678	3.89083	-0.906322	0.389888	-0.750582
			59.3894	4.68135	0.864141	1.70335	1.63767	3.51986	-2.50585	-4.35667	-8.34911	-0.59234	-7.15454		-0.073089	-5.98115	-6.17659	9.44528	5.20914	6.78864	-1.09046	1.47832	-2.83504	6.41766			-6.30947	-2.68959	-2.25499	-1.59729	-0.226093	-0.587077	6.53953	-3.93598	-5.85295	8.85142		0.560314	10.52	-6.90811	1.68824	-1.50305	-3.61419	1.40423	-2.05586	0.522093	-3.84133
			63.8401	4.31116	0.761734	-1.20287	5.03623	1.98378	-7.21756	-4.45321	-8.5277	-1.04745	-7.46536		-0.886936	-5.42922	-6.28138	1.18907	4.94223	6.92215	-1.66989	0.379301	-1.16705	5.66369			-4.74066	-1.62937	-4.22776	-2.58145	2.55884	-4.66947	6.50638	-4.50558	-5.10324	9.88179		1.01038	11.065	-6.35597	0.981894	0.73566	-3.51406	1.77485	-1.58323	-2.64113	-1.76352
	Complex Linked Resp. Averages:			OMDC1	OMDC2	OMDC3	OMDC4	OMDC5	OMDC6	OMDC7	OMDC8	OMDC9	OMDC10														OFDC1	OFDC2	OFDC3	OFDC4	OFDC5	OFDC6	OFDC7	OFDC8	OFDC9	OFDC10
	(average of three consectutive time points)		CI	51.0262	16.8444	4.7578	34.4162	31.1769	-5.49611	6.67444	1.75043	5.87904	14.678													CI	1.13994	15.6675	-2.75738	0.912429	2.23302	-0.720156	16.0089	-0.528512	4.78953	9.27009
			CII	69.6163	17.2687	26.6476	72.709	63.3344	24.8325	8.42884	11.9116	10.6719	-2.10312													CII	41.6422	79.6611	-2.04592	17.7926	5.93314	3.04953	6.16659	1.37048	7.06655	3.28583
			CIV	77.1978	8.2514	20.466	44.1652	47.5313	16.8204	10.5856	10.3547	13.7091	11.1602													CIV	24.2147	36.5219	12.3601	22.5043	19.1245	15.0466	15.5432	5.22188	0.51725	11.081
	Biological Sample Avg/ug pro:		Time (minutes)	NADH-OMDC1	NADH-OMDC2	NADH-OMDC3	NADH-OMDC4	NADH-OMDC5	NADH-OMDC6	NADH-OMDC7	NADH-OMDC8	NADH-OMDC9	NADH-OMDC10		Succ/Rot-OMDC1	Succ/Rot-OMDC2	Succ/Rot-OMDC3	Succ/Rot-OMDC4	Succ/Rot-OMDC5	Succ/Rot-OMDC6	Succ/Rot-OMDC7	Succ/Rot-OMDC8	Succ/Rot-OMDC9	Succ/Rot-OMDC10			NADH-OFDC1	NADH-OFDC2	NADH-OFDC3	NADH-OFDC4	NADH-OFDC5	NADH-OFDC6	NADH-OFDC7	NADH-OFDC8	NADH-OFDC9	NADH-OFDC10		Succ/Rot-OFDC1	Succ/Rot-OFDC2	Succ/Rot-OFDC3	Succ/Rot-OFDC4	Succ/Rot-OFDC5	Succ/Rot-OFDC6	Succ/Rot-OFDC7	Succ/Rot-OFDC8	Succ/Rot-OFDC9	Succ/Rot-OFDC10
			1.30951	-0.139944	0.523542	0.21045	-0.305437	0.297313	-0.270368	0.459583	-0.35603	0.444286	-0.0765186		-0.337079	0.557537	0.52103	0.399386	0.362117	1.68827	-0.449109	0.885968	0.930085	-0.0525148			0.280523	-0.197127	-0.331753	-0.344255	0.102128	0.134467	1.21591	-0.359816	-0.253752	0.813364		0.871265	1.19167	-0.27558	0.0415904	-0.0589965	-0.188091	0.788091	-0.116589	0.0419012	-0.0574757
			5.75478	0.437747	0.816976	0.412903	0.143044	0.609252	0.336011	1.66372	-0.439954	0.0551087	-0.257447		-0.18021	0.552032	0.529923	0.334538	0.660819	1.69558	0.0155505	0.910942	0.452152	0.185434			0.730368	0.590313	0.541858	0.0869582	0.57486	0.206931	1.51863	-0.415646	-0.401774	1.12683		0.891647	1.23539	0.257558	0.276084	0.16911	-0.129324	0.574603	0.312917	-0.307544	-0.317512
			10.1948	0.598893	0.859695	0.446265	0.608989	0.799902	0.920413	1.31318	0.165783	0.169425	0.118496		0.79849	0.966181	0.350291	0.278961	0.665164	2.16204	0.734233	0.722405	0.351066	0.192702			1.21407	0.719191	0.906747	0.593971	0.727266	0.167676	1.37105	-0.236027	-0.30483	0.997612		0.923496	1.44922	0.62993	0.392964	0.428466	-0.201352	0.662174	0.447513	-0.271674	-0.380867
			14.725	5.78284	2.13146	0.607837	3.83468	4.00613	-0.423037	0.392214	0.0113705	0.357014	1.71549		7.33493	2.36478	3.36593	8.10013	6.64399	2.89834	1.14208	1.60118	1.58508	-0.105105			0.273195	2.07509	-0.341778	0.259086	0.163954	0.212482	2.02115	0.0483262	0.610856	0.895427		4.92585	9.12624	-0.279826	1.83751	0.701311	0.194293	1.02244	0.15126	0.950301	0.570899
			19.1682	5.04448	1.60638	0.443974	3.47529	3.01951	-0.4383	0.670275	0.207845	0.789873	1.43299		6.96331	1.7031	2.77313	7.39371	6.40953	2.43921	0.745703	1.01129	0.921316	-0.248741			-0.0982549	1.49916	-0.29918	-0.00761153	0.0491891	-0.188203	1.55214	-0.0379092	0.509207	1.06612		4.38365	7.97309	-0.300856	2.00985	0.678647	0.202966	0.528628	0.109445	0.788804	0.154504
			23.6072	4.48054	1.31547	0.375529	3.0149	2.32743	-0.787495	0.939842	0.305915	0.616824	1.25493		6.58665	1.11272	1.85523	6.31886	5.94679	2.11219	0.640868	0.961019	0.69516	-0.27709			0.167041	1.12601	-0.186256	0.0222541	0.456764	-0.240325	1.22938	-0.168971	0.316794	0.819477		3.18317	6.79901	-0.033095	1.49043	0.399985	0.517601	0.29891	0.150438	0.380859	0.260346
			28.1345	-0.13423	-0.0478579	0.176923	0.0544542	0.104033	0.27198	0.0321025	-0.241892	0.367014	-0.744707		-0.504793	0.240102	0.148328	-0.571444	-0.244506	0.530669	-0.748674	1.38405	0.698564	0.154874			0.561904	-0.0514899	0.223168	-0.108191	0.290647	0.775424	1.35512	0.323929	-0.095475	1.73802		-0.234841	-0.477809	-1.39565	0.75515	0.534158	-0.086371	0.254721	0.511938	0.505568	-0.0635042
			32.5764	0.183271	0.146865	0.290774	-0.0081882	0.043414	0.371218	0.144842	-0.186609	0.0116209	-0.0510129		-0.234517	0.446805	0.194744	-0.0626932	0.0646922	0.989978	-0.177871	1.15331	0.695287	0.183114			0.29542	0.0130049	0.322651	-0.034213	0.269742	0.619647	1.47544	-0.0219156	0.0794545	2.24992		0.0517973	0.145613	-1.11393	0.65975	1.05057	0.318493	0.304911	0.459276	0.402399	0.151638
			37.0162	0.238284	0.136474	0.221175	-0.0119032	0.00552637	0.361595	-0.0675023	0.108433	0.401003	0.239645		-0.065851	0.367146	0.401142	0.224462	0.162829	1.09132	-0.0231114	0.648069	0.753369	0.139501			0.227789	0.316318	0.559529	0.0232029	0.649365	0.309156	1.46756	0.0782389	-0.157634	2.26144		0.166942	0.230119	-1.01007	0.393239	0.511345	0.342024	0.213203	0.720911	0.559049	0.305456
			41.5417	9.95659	1.45617	1.57348	4.19368	4.91366	1.36706	1.05516	0.639212	1.41009	0.801723		5.11658	0.505936	2.31277	5.24132	4.96933	1.91566	1.12356	1.4424	1.07739	1.29724			1.96259	4.01252	1.64623	2.90688	1.87614	1.60546	2.24125	0.444544	0.262772	2.1666		3.26666	4.40562	0.858063	1.99972	2.41481	1.79061	1.4582	0.547542	-0.421513	0.516186
			45.9833	10.3592	1.02509	1.85004	3.87941	4.69177	1.6554	1.10362	0.564134	1.47058	0.911374		5.45622	0.45407	2.44627	5.17216	5.0374	1.83304	1.12689	1.51237	1.36068	1.25382			1.91507	3.5476	2.49086	2.58651	1.89823	1.52173	2.14513	0.649282	0.410977	1.62732		3.03174	3.75802	0.322896	1.91021	1.83038	1.49362	0.65217	0.551765	-0.239218	0.212295
			50.4247	10.1172	0.998473	1.85885	3.37702	4.41074	1.58544	1.10977	0.598628	1.50728	0.952342		5.31287	0.511103	2.23819	4.63553	4.49586	1.73567	0.83238	1.45606	1.39946	1.47961			1.81952	3.11263	1.55151	2.36529	1.86423	1.31379	2.22023	0.421965	0.397231	1.70054		2.53326	3.07679	0.546487	1.73396	1.59094	1.30272	0.608928	0.518028	-0.0998997	0.425657
			54.9453	0.499408	0.28811	0.119175	0.539277	0.779013	-0.0671853	-0.541183	-0.722822	-0.113377	-0.605795		0.403133	-0.799313	-0.491166	0.638127	0.85314	0.701832	-0.0820433	-0.177556	-0.351536	0.910288			-0.522527	-0.261976	-0.480278	-0.0732997	0.137752	0.260863	0.804463	-0.296944	-0.349708	0.79874		0.191247	1.47398	-0.465599	0.244005	0.548976	-0.326678	0.389083	-0.0906322	0.0389888	-0.0750582
			59.3894	0.468135	0.0864141	0.170335	0.163767	0.351986	-0.250585	-0.435667	-0.834911	-0.059234	-0.715454		-0.0073089	-0.598115	-0.617659	0.944528	0.520914	0.678864	-0.109046	0.147832	-0.283504	0.641766			-0.630947	-0.268959	-0.225499	-0.159729	-0.0226093	-0.0587077	0.653953	-0.393598	-0.585295	0.885142		0.0560314	1.052	-0.690811	0.168824	-0.150305	-0.361419	0.140423	-0.205586	0.0522093	-0.384133
			63.8401	0.431116	0.0761734	-0.120287	0.503623	0.198378	-0.721756	-0.445321	-0.85277	-0.104745	-0.746536		-0.0886936	-0.542922	-0.628138	0.118907	0.494223	0.692215	-0.166989	0.0379301	-0.116705	0.566369			-0.474066	-0.162937	-0.422776	-0.258145	0.255884	-0.466947	0.650638	-0.450558	-0.510324	0.988179		0.101038	1.1065	-0.635597	0.0981894	0.073566	-0.351406	0.177485	-0.158323	-0.264113	-0.176352
	Complex Linked Resp. Avg/ug pro:			OMDC1	OMDC2	OMDC3	OMDC4	OMDC5	OMDC6	OMDC7	OMDC8	OMDC9	OMDC10														OFDC1	OFDC2	OFDC3	OFDC4	OFDC5	OFDC6	OFDC7	OFDC8	OFDC9	OFDC10
			CI	5.10262	1.68444	0.47578	3.44162	3.11769	-0.549611	0.667444	0.175043	0.587904	1.4678													CI	0.113994	1.56675	-0.275738	0.0912429	0.223302	-0.0720156	1.60089	-0.0528512	0.478953	0.927009
			CII	6.96163	1.72687	2.66476	7.2709	6.33344	2.48325	0.842884	1.19116	1.06719	-0.210312													CII	4.16422	7.96611	-0.204592	1.77926	0.593314	0.304953	0.616659	0.137048	0.706655	0.328583
			CIV	7.71978	0.82514	2.0466	4.41652	4.75313	1.68204	1.05856	1.03547	1.37091	1.11602													CIV	2.42147	3.65219	1.23601	2.25043	1.91245	1.50466	1.55432	0.522188	0.051725	1.1081
	Biological Sample Avg/MTDR:		Time (minutes)	NADH-OMDC1	NADH-OMDC2	NADH-OMDC3	NADH-OMDC4	NADH-OMDC5	NADH-OMDC6	NADH-OMDC7	NADH-OMDC8	NADH-OMDC9	NADH-OMDC10		Succ/Rot-OMDC1	Succ/Rot-OMDC2	Succ/Rot-OMDC3	Succ/Rot-OMDC4	Succ/Rot-OMDC5	Succ/Rot-OMDC6	Succ/Rot-OMDC7	Succ/Rot-OMDC8	Succ/Rot-OMDC9	Succ/Rot-OMDC10			NADH-OFDC1	NADH-OFDC2	NADH-OFDC3	NADH-OFDC4	NADH-OFDC5	NADH-OFDC6	NADH-OFDC7	NADH-OFDC8	NADH-OFDC9	NADH-OFDC10		Succ/Rot-OFDC1	Succ/Rot-OFDC2	Succ/Rot-OFDC3	Succ/Rot-OFDC4	Succ/Rot-OFDC5	Succ/Rot-OFDC6	Succ/Rot-OFDC7	Succ/Rot-OFDC8	Succ/Rot-OFDC9	Succ/Rot-OFDC10
			1.30951	-5.58055e-05	0.000131149	6.21304e-05	-0.000133101	0.000101425	-8.49607e-05	0.000163505	-0.000103396	0.00013775	-2.25564e-05		-0.000134417	0.000139665	0.000153822	0.000174042	0.000123533	0.000530524	-0.000159779	0.000257297	0.000288371	-1.54804e-05			9.72138e-05	-7.19213e-05	-0.000115821	-0.000109769	3.0516e-05	4.29514e-05	0.000320013	-0.000104636	-0.000112329	0.000240792		0.000301932	0.000434779	-9.62104e-05	1.32615e-05	-1.76283e-05	-6.00797e-05	0.000207417	-3.39046e-05	1.85485e-05	-1.70154e-05
			5.75478	0.00017456	0.000204655	0.0001219	6.23349e-05	0.00020784	0.000105589	0.000591902	-0.000127768	1.70863e-05	-7.5891e-05		-7.18623e-05	0.000138286	0.000156447	0.000145783	0.000225432	0.000532822	5.53239e-06	0.00026455	0.000140189	5.46628e-05			0.000253105	0.000215374	0.000189173	2.77275e-05	0.00017177	6.60975e-05	0.000399687	-0.000120872	-0.000177854	0.000333592		0.000308996	0.00045073	8.99186e-05	8.80322e-05	5.05306e-05	-4.13084e-05	0.000151229	9.09978e-05	-0.000136141	-9.39976e-05
			10.1948	0.000238821	0.000215356	0.000131749	0.000265381	0.000272878	0.000289232	0.000467189	4.81457e-05	5.25299e-05	3.49305e-05		0.000318414	0.000242031	0.000103415	0.000121564	0.000226914	0.000679401	0.000261218	0.000209796	0.000108847	5.68052e-05			0.000420729	0.000262395	0.000316563	0.000189394	0.000217309	5.35589e-05	0.000360846	-6.86379e-05	-0.00013494	0.000295338		0.000320033	0.000528745	0.000219921	0.000125301	0.000128027	-6.43154e-05	0.000174277	0.000130139	-0.000120262	-0.000112754
			14.725	0.00230602	0.000533937	0.00017945	0.00167105	0.00136665	-0.000132936	0.000139538	3.30213e-06	0.000110691	0.000505696		0.00292495	0.000592384	0.000993713	0.00352982	0.00226653	0.000910778	0.000406317	0.000465004	0.000491451	-3.09831e-05			9.46744e-05	0.000757091	-0.000119321	8.26123e-05	4.89898e-05	6.78705e-05	0.000531945	1.40535e-05	0.000270409	0.000265086		0.00170703	0.00332969	-9.76927e-05	0.000585908	0.000209554	6.20608e-05	0.000269095	4.39871e-05	0.000420671	0.000169012
			19.1682	0.00201159	0.000402403	0.000131073	0.00151444	0.00103008	-0.000137732	0.000238463	6.03608e-05	0.000244898	0.000422421		0.00277676	0.000426632	0.000818701	0.00322198	0.00218654	0.000766501	0.000265298	0.000293692	0.000285652	-7.33246e-05			-3.40497e-05	0.000546966	-0.000104449	-2.42702e-06	1.46978e-05	-6.01156e-05	0.000408506	-1.10242e-05	0.000225412	0.00031562		0.00151913	0.00290896	-0.000105035	0.00064086	0.000202781	6.48312e-05	0.000139129	3.18271e-05	0.000349181	4.574e-05
			23.6072	0.00178671	0.000329529	0.000110866	0.00131381	0.000793978	-0.000247463	0.000334367	8.88418e-05	0.000191245	0.000369932		0.00262656	0.000278739	0.000547712	0.00275359	0.00202869	0.000663737	0.000228001	0.000279093	0.000215533	-8.16814e-05			5.78873e-05	0.000410821	-6.50256e-05	7.09595e-06	0.000136482	-7.67642e-05	0.000323559	-4.91375e-05	0.000140236	0.000242602		0.00110311	0.0024806	-1.15541e-05	0.00047524	0.000119517	0.000165331	7.86698e-05	4.37482e-05	0.000168595	7.70742e-05
			28.1345	-5.35269e-05	-1.19885e-05	5.22324e-05	2.37297e-05	3.54897e-05	8.54672e-05	1.14211e-05	-7.02487e-05	0.000113792	-0.000219527		-0.000201296	6.01463e-05	4.37903e-05	-0.00024902	-8.34108e-05	0.000166758	-0.000266355	0.000401948	0.000216588	4.5654e-05			0.000194725	-1.8786e-05	7.79123e-05	-3.44978e-05	8.6846e-05	0.000247685	0.000356652	9.42003e-05	-4.22641e-05	0.000514532		-8.13829e-05	-0.000174327	-0.000487249	0.000240787	0.000159608	-2.75885e-05	6.70399e-05	0.000148874	0.000223801	-1.88001e-05
			32.5764	7.30829e-05	3.679e-05	8.58443e-05	-3.5682e-06	1.48103e-05	0.000116652	5.15304e-05	-5.41936e-05	3.60304e-06	-1.50377e-05		-9.35182e-05	0.000111926	5.74936e-05	-2.732e-05	2.20691e-05	0.000311092	-6.32809e-05	0.000334936	0.000215572	5.3979e-05			0.000102376	4.74481e-06	0.000112644	-1.09092e-05	8.05997e-05	0.000197927	0.000388321	-6.37318e-06	3.51723e-05	0.000666076		1.79501e-05	5.31267e-05	-0.000388895	0.000210368	0.000313914	0.000101733	8.02493e-05	0.00013356	0.000178131	4.48917e-05
			37.0162	9.50206e-05	3.41872e-05	6.52967e-05	-5.1871e-06	1.88526e-06	0.000113628	-2.40152e-05	3.14904e-05	0.00012433	7.06432e-05		-2.62594e-05	9.19712e-05	0.000118428	9.78145e-05	5.55473e-05	0.000342938	-8.22234e-06	0.000188208	0.00023358	4.11226e-05			7.89391e-05	0.000115408	0.000195343	7.39849e-06	0.000194032	9.87502e-05	0.000386245	2.27523e-05	-6.978e-05	0.000669487		5.78528e-05	8.39584e-05	-0.000352636	0.000125388	0.000152791	0.000109249	5.61127e-05	0.000209644	0.000247475	9.04287e-05
			41.5417	0.00397039	0.000364775	0.000464532	0.00182749	0.00167625	0.000429585	0.000375392	0.000185636	0.000437195	0.000236334		0.00204034	0.000126738	0.000682791	0.00228403	0.00169524	0.000601978	0.000399727	0.000418893	0.000334044	0.000382403			0.000680124	0.00146396	0.000574731	0.000926889	0.000560596	0.000512815	0.000589871	0.000129276	0.000116322	0.000641411		0.00113204	0.00160738	0.000299566	0.000637631	0.000721552	0.000571953	0.000383781	0.000159228	-0.000186592	0.000152814
			45.9833	0.00413094	0.000256787	0.00054618	0.00169054	0.00160055	0.000520194	0.000392635	0.000163832	0.000455951	0.000268657		0.00217578	0.000113746	0.000722204	0.00225389	0.00171846	0.000576017	0.000400913	0.000439213	0.000421876	0.000369604			0.000663659	0.00129433	0.000869608	0.000824734	0.000567195	0.000486068	0.000564574	0.000188814	0.000181928	0.00048176		0.00105063	0.0013711	0.000112729	0.00060909	0.000546923	0.00047709	0.000171644	0.000160456	-0.000105895	6.28488e-05
			50.4247	0.00403444	0.00025012	0.000548781	0.00147161	0.00150468	0.000498209	0.000394821	0.00017385	0.000467329	0.000280734		0.00211862	0.000128033	0.000660772	0.00202004	0.00153372	0.000545418	0.000296135	0.000422859	0.000433898	0.000436164			0.000630544	0.00113563	0.000541663	0.000754197	0.000557037	0.000419649	0.00058434	0.00012271	0.000175843	0.000503434		0.000877887	0.00112256	0.000190789	0.000552892	0.000475377	0.000416114	0.000160263	0.000150645	-4.42228e-05	0.000126013
			54.9453	0.000199149	7.21725e-05	3.51837e-05	0.000235003	0.000265752	-2.11124e-05	-0.000192536	-0.000209917	-3.51524e-05	-0.000178578		0.000160758	-0.00020023	-0.000145005	0.000278079	0.00029104	0.000220544	-2.91885e-05	-5.15645e-05	-0.000108993	0.000268337			-0.000181079	-9.55814e-05	-0.000167674	-2.33724e-05	4.11607e-05	8.33244e-05	0.000211726	-8.63529e-05	-0.000154806	0.000236463		6.62755e-05	0.000537777	-0.00016255	7.78034e-05	0.000164035	-0.000104347	0.000102402	-2.63563e-05	1.72592e-05	-2.22206e-05
			59.3894	0.000186678	2.1647e-05	5.02874e-05	7.13651e-05	0.000120076	-7.87441e-05	-0.000154997	-0.000242469	-1.83654e-05	-0.000210904		-2.91457e-06	-0.00014983	-0.000182349	0.0004116	0.000177704	0.000213327	-3.87951e-05	4.29323e-05	-8.78998e-05	0.000189181			-0.000218651	-9.8129e-05	-7.87262e-05	-5.09313e-05	-6.75572e-06	-1.87523e-05	0.000172113	-0.00011446	-0.000259094	0.000262041		1.94174e-05	0.000383821	-0.000241175	5.38311e-05	-4.49115e-05	-0.000115444	3.69577e-05	-5.97854e-05	2.31116e-05	-0.00011372
			63.8401	0.000171916	1.90816e-05	-3.55118e-05	0.000219466	6.76747e-05	-0.000226805	-0.000158432	-0.000247656	-3.24761e-05	-0.000220066		-3.53684e-05	-0.000136004	-0.000185443	5.18166e-05	0.000168599	0.000217523	-5.94097e-05	1.10154e-05	-3.61841e-05	0.000166956			-0.000164285	-5.94474e-05	-0.000147599	-8.23121e-05	7.64588e-05	-0.000149152	0.000171241	-0.000131025	-0.000225906	0.000292545		3.50141e-05	0.000403702	-0.000221899	3.13087e-05	2.19817e-05	-0.000112246	4.67122e-05	-4.60412e-05	-0.000116915	-5.22081e-05
	Complex Linked Resp. Avg/MTDR:			OMDC1	OMDC2	OMDC3	OMDC4	OMDC5	OMDC6	OMDC7	OMDC8	OMDC9	OMDC10														OFDC1	OFDC2	OFDC3	OFDC4	OFDC5	OFDC6	OFDC7	OFDC8	OFDC9	OFDC10
			CI	0.00203477	0.000421956	0.000140463	0.00149977	0.00106357	-0.00017271	0.000237456	5.08349e-05	0.000182278	0.000432683													CI	3.9504e-05	0.000571626	-9.62654e-05	2.90937e-05	6.67233e-05	-2.30031e-05	0.000421337	-1.53694e-05	0.000212019	0.000274436
			CII	0.00277609	0.000432585	0.000786708	0.00316847	0.00216059	0.000780339	0.000299872	0.000345929	0.000330879	-6.19963e-05													CII	0.00144309	0.00290642	-7.14272e-05	0.000567336	0.000177284	9.74078e-05	0.000162298	3.98541e-05	0.000312816	9.72752e-05
			CIV	0.00307842	0.0002067	0.00060421	0.0019246	0.00162148	0.000528567	0.000376604	0.000300714	0.000425049	0.000328983													CIV	0.000839149	0.00133249	0.000431515	0.000717572	0.000571447	0.000480615	0.000409079	0.000151855	2.28972e-05	0.000328047
	MTDR (Mito. Content, RFU)/well:			OMDC1	OMDC2	OMDC3	OMDC4	OMDC5	OMDC6	OMDC7	OMDC8	OMDC9	OMDC10														OFDC1	OFDC2	OFDC3	OFDC4	OFDC5	OFDC6	OFDC7	OFDC8	OFDC9	OFDC10
			predicted MTDR in seahorse well	25077.1	39919.7	33872.3	22947.7	29313.5	31822.7	28108.1	34433.7	32253.1	33923.3													predicted MTDR in seahorse well	28856.3	27408.7	28643.5	31361.7	33466.9	31306.9	37995.5	34387.3	22590.1	33778.7
[truncated: 74 more columns]

## Sheet: OLD - Duodenum
SMAPLE INFORMATION:	All data from Seahorse Machine:		Time (minutes)	NADH-OMDU1			Succ/Rot-OMDU1			NADH-OMDU2			Succ/Rot-OMDU2			NADH-OMDU3			Succ/Rot-OMDU3			NADH-OMDU4			Succ/Rot-OMDU4			NADH-OMDU5			Succ/Rot-OMDU5			NADH-OMDU6			Succ/Rot-OMDU6			NADH-OMDU7			Succ/Rot-OMDU7			NADH-OMDU8			Succ/Rot-OMDU8
Tissue: Duodenum			1.30951	-3.68403	-16.7307	15.2214	-26.43	-12.7195	-7.08123	-6.65967	16.4186	-16.6965	-12.0304	-3.758	-9.30838	27.1926	-16.4443	7.77913	-14.7045	1.4941	-11.8781	-5.78916	-4.42511	-11.9939	8.98293	-11.5572	37.4184	-14.2865	-14.0539	-15.4779	1.59178	-10.2474	-11.8685	1.49427	3.84586	-8.0036	2.41929	-0.705954	25.5387	0.464907	-8.80409	-10.8785	-14.0849	-6.94452	6.04153	25.8553	-4.49888	3.85305	-1.29943
Tissue prep: Frozen			5.75478	-6.86626	-15.8267	9.79072	-27.3991	-13.4693	-10.6957	-13.4068	7.46833	-12.4668	-12.625	-11.2547	-8.01498	24.7697	-13.3161	17.365	-18.7827	1.06379	-20.8953	-8.396	-7.04823	-6.72142	2.84795	-7.82759	38.7834	-13.0073	-17.9383	-17.336	0.858665	-11.7627	-13.6115	-2.21296	0.924445	-6.09901	0.699489	-2.18026	27.2652	-2.85204	-12.108	-11.3332	-15.527	-11.0997	-0.789445	30.4265	-8.35809	1.82487	-5.17286
Entire region			10.1948	-6.41386	-11.3646	72.061	-25.4363	-9.19804	-8.99727	-4.77294	13.7424	-12.0114	-11.0679	-9.20969	0.516699	74.2321	-11.9512	54.5944	-18.1047	-1.73064	-13.6459	-5.26124	-7.73099	-1.20569	0.097245	-8.9577	40.1229	-10.1713	-15.6765	-15.5655	0.948291	-11.8775	-14.1619	0.389796	1.10413	-7.59127	4.41352	2.77774	23.3288	11.2692	-9.31868	-2.20119	-13.0604	-9.90202	-2.74963	31.946	-9.07237	1.36483	-6.88621
2 mL 1X MAS used			14.725	25.79	31.0479	-0.304243	-4.45322	30.2752	24.2174	-5.101	31.4746	-11.1065	-1.39852	2.17949	11.5607	6.44894	0.773807	37.9344	1.29724	17.1923	16.2069	25.4871	20.3672	10.5953	9.45384	-16.8513	28.6248	-23.5333	-17.4559	-10.3729	-6.99369	28.4638	34.7411	45.5084	36.896	-15.9043	22.1344	48.5578	59.5405	16.2708	25.6717	10.843	41.9807	41.7219	60.0751	-1.89672	15.4249	16.9446	-7.83665
7 ml homogenizer used			19.1682	20.6089	19.6037	5.29893	-5.02404	25.4876	14.8067	-6.78685	23.5023	-4.77421	-2.73385	6.31215	9.81237	41.8131	0.740002	-13.7277	1.79765	17.3139	7.68785	18.4469	16.2396	9.38143	7.77187	-18.0753	7.23929	-18.2025	-13.0864	-6.76618	-4.58295	9.41318	17.3048	3.31021	22.0855	-16.4297	21.1901	38.6818	60.0197	17.3837	19.6927	10.3956	43.0773	38.592	46.8529	8.10469	11.5899	5.62901	-3.79112
Sex: male and female			23.6072	15.969	12.983	3.7874	-6.27709	20.7256	13.7571	-6.33157	15.9183	-5.6121	-2.63317	3.73269	6.65225	33.4972	1.41177	-1.78515	-1.27546	11.5322	7.22419	10.3456	13.86	14.7438	5.99668	-16.8893	7.53282	-13.8013	-12.641	-5.74724	-4.20698	6.05448	5.65796	8.09442	15.6767	-16.0476	19.7638	34.0257	57.3511	12.6829	15.5227	6.30296	32.4888	33.6297	37.4558	15.835	10.8631	2.01665	3.88247
Strain: C57BL/6J			28.1345	-14.6895	-4.3735	-29.7561	-0.848505	-21.5929	5.47724	-21.9103	3.44753	-45.9712	-22.8622	-10.7698	13.9666	17.6148	-19.8609	-12.7218	-21.1022	-28.0159	-37.673	-7.70946	-7.567	-15.5456	-12.9123	-22.2299	6.14873	-27.5576	-31.9694	-16.7921	-12.7988	-27.0914	-17.9538	-21.9096	-5.33622	-36.8225	-11.4578	1.61007	22.1799	-7.40507	-14.0894	-12.8778	3.93872	0.376585	-9.08667	28.1557	-6.51532	-19.3968	-9.9373
Diet: Standard Chow			32.5764	-10.9754	-14.7442	-19.3308	-11.8911	-15.8085	7.8586	-16.8365	2.61066	-40.8563	-15.3511	-7.76402	13.8816	-24.4483	-18.782	-9.39622	-19.1798	-20.4473	-23.9516	-14.7499	-3.80531	-9.9914	-12.8751	-14.3579	8.55853	-19.7116	-28.7537	-11.4671	-6.64473	-16.3636	-0.608451	-15.2215	-3.88394	-33.0364	-4.10019	5.04636	29.8325	0.694044	-11.4734	-9.00031	2.77993	0.414771	-2.93513	6.3968	-3.28971	-8.27317	-3.14629
Age: 80 weeks			37.0162	-9.40183	-9.64335	-18.5288	-21.8229	-12.9723	10.162	-13.6432	3.41991	-39.5066	-9.42272	-9.66987	7.10159	-1.10472	-15.7202	-4.74521	-21.836	-16.8286	-16.2712	-13.9499	-3.98904	-2.47489	-13.7598	-11.1129	8.83958	-17.2217	-26.3835	-10.5202	-4.62022	-11.8233	-2.03492	-11.2863	-1.35209	-28.8094	-1.55053	9.14555	33.081	1.08424	-12.35	-8.38392	3.32775	1.16185	-1.61623	4.93156	-4.26746	-0.80536	-11.6346
Protein used: 8-10 ug/well			41.5417	7.2196	7.93382	-15.8115	-8.92215	-9.75806	-8.12689	7.28794	-14.0029	-2.20411	-12.0591	-8.30881	2.74697	-1.85771	-6.95763	-2.21424	-2.97532	-9.31842	-13.6581	13.5435	-5.31327	-9.38622	4.46968	9.53212	2.17648	-7.42969	-4.06309	-16.1628	3.18632	-6.12333	8.91043	1.31993	2.37231	-6.32765	7.44423	17.5523	45.2846	51.8941	18.5201	6.666	-2.84068	0.282596	13.1998	-23.1851	-16.5428	-23.2401	-11.718
			45.9833	6.75243	1.51067	-12.7082	-8.71027	-10.5048	-3.21056	3.49395	-4.50407	-3.25439	-10.0235	-6.81368	7.57549	9.86692	-4.3735	1.91653	-4.51959	-9.66155	-9.62372	8.23703	-1.93486	0.221511	-3.34836	10.2346	7.91249	-6.99226	-8.61232	-13.2967	5.45188	-6.43316	0.316795	9.40689	6.3055	-6.38926	5.33065	10.8336	44.2894	41.6412	29.0737	15.4204	6.89182	2.64601	13.3542	-12.3853	-10.8479	-12.5508	-3.60249
SHEET LEGEND:			50.4247	12.1017	1.16462	-12.8981	-5.10438	-10.7308	-0.462678	-0.350027	-2.18522	-3.54466	-10.1065	-10.7949	7.01842	7.67033	-6.16098	2.37862	-9.50795	-9.45394	-9.94033	-2.37722	-3.07969	1.11283	-1.76049	7.10595	9.26049	-7.99184	-9.02851	-12.9761	3.7789	-6.07704	1.66177	13.1261	6.80332	-6.48416	4.20858	17.9559	41.6144	35.3862	22.3923	14.3015	8.02393	7.39034	12.998	-11.185	-10.4834	-12.7727	4.13758
YM = Young Male			54.9453	17.0628	6.05363	-6.53988	-9.95973	3.12408	-10.0245	-10.9543	-1.97676	-10.1969	-17.3579	-10.136	-14.6662	16.8981	-15.63	-8.56144	-4.21157	-12.2984	-15.1575	6.84286	-11.4372	-8.35346	-5.98085	-4.92605	11.1436	-10.2465	-16.2959	-9.15289	-2.11965	-16.7732	-10.7956	34.0321	-9.48627	-19.9609	2.08246	6.16815	27.0722	-5.331	-11.765	-2.98441	8.48602	-2.91485	9.16833	-5.53639	24.8444	-16.4896	-11.7106
YF = Young Female			59.3894	4.93863	10.4868	-7.14769	-17.6345	-3.86818	-5.22265	-11.8422	-1.26467	-13.3015	-19.3492	-4.51424	-9.12514	25.2581	-17.7935	-4.73653	-10.3069	-12.309	-19.9725	-6.58618	-10.1086	-7.0663	-12.5943	-9.51966	10.775	-12.6752	-16.5262	-10.4588	-2.02096	-15.0994	-8.60727	26.676	-10.1082	-21.7832	1.08457	6.62084	28.8895	-0.020367	-7.81354	-17.0772	3.06132	-5.17423	7.0837	-13.7883	-1.01281	-19.5204	-11.1032
OM = Old Male			63.8401	3.19837	3.06209	-9.19022	-17.5963	-5.12901	-4.87609	-7.8516	-3.45478	-11.8089	-19.1648	-6.68036	-6.476	-4.49621	-17.3777	-2.69644	-19.5021	-10.8568	-21.4502	-5.26687	-7.66161	-5.60682	-12.3741	-5.73123	10.7675	-12.9092	-15.0795	-9.54114	9.26831	-15.3534	-8.43413	20.3198	-7.51318	-23.0672	1.92176	5.45257	29.425	5.16815	-6.3251	-11.8768	0.434946	-3.30728	5.86723	-11.3201	-1.71367	-14.5641	-6.12015
OF = Old Female
DU = Duodenum	Biological Sample Average:		Time (minutes)	NADH-OMDU1	NADH-OMDU2	NADH-OMDU3	NADH-OMDU4	NADH-OMDU5	NADH-OMDU6	NADH-OMDU7	NADH-OMDU8	NADH-OMDU9	NADH-OMDU10		Succ/Rot-OMDU1	Succ/Rot-OMDU2	Succ/Rot-OMDU3	Succ/Rot-OMDU4	Succ/Rot-OMDU5	Succ/Rot-OMDU6	Succ/Rot-OMDU7	Succ/Rot-OMDU8	Succ/Rot-OMDU9	Succ/Rot-OMDU10			NADH-OFDU1	NADH-OFDU2	NADH-OFDU3	NADH-OFDU4	NADH-OFDU5	NADH-OFDU6	NADH-OFDU 7	NADH-OFDU8	NADH-OFDU9	NADH-OFDU10		Succ/Rot-OFDU1	Succ/Rot-OFDU2	Succ/Rot-OFDU3	Succ/Rot-OFDU4	Succ/Rot-OFDU5	Succ/Rot-OFDU6	Succ/Rot-OFDU 7	Succ/Rot-OFDU8	Succ/Rot-OFDU9	Succ/Rot-OFDU10
1, 2, 3…10 = sample number	(the average of three technical replicates per biological sample)		1.30951	-1.7311	-2.31254	6.17581	-7.40274	-14.6061	-0.887823	-6.4059	8.40316	-2.14515	-6.28375		-15.4102	-8.36561	-8.36286	11.6147	-6.84138	9.084	-4.99595	19.1377	20.1178	15.5457			-7.35916	2.06001	-11.8542	-10.9711	-8.63559	-6.7353	-9.77443	14.3658	5.34763	1.96347		-4.3509	-12.1452	-5.71082	0.601556	4.45741	0.779484	-9.08032	7.02038	4.89753	36.4975
MTDR = mitoTracker Deep Red			5.75478	-4.30075	-6.1351	9.60621	-7.38855	-16.0939	-2.46251	-8.76443	7.96444	8.20688	8.42848		-17.188	-10.6316	-12.8714	11.2679	-8.17184	8.59483	-9.1387	-1.03409	20.538	18.4523			-4.19642	4.09971	-10.3541	-12.7746	-10.2681	-9.69159	-10.0823	12.7536	8.46999	12.8117		-5.21617	-14.0828	-9.76909	-0.617774	-2.53322	-1.02348	-13.6873	4.70182	4.03171	33.9744
			10.1948	18.0942	-1.01398	38.9584	-4.73264	-13.8044	-2.03245	-0.0835633	8.0795	9.97495	7.72366		-14.5439	-6.58697	-11.1604	10.4208	-8.36371	10.1734	-8.57068	-0.503966	17.9526	33.2268			1.53204	4.79965	-8.73921	-10.319	-8.21193	-11.7766	-9.57583	12.1074	12.6233	8.74036		-7.90588	-13.218	-7.35377	-0.491319	1.06113	-1.66818	-14.3599	5.18658	8.64674	21.4239
			14.725	18.8446	5.08903	15.0524	18.8165	-17.1207	22.1667	17.5951	10.1576	9.06971	27.4599		16.6798	4.11388	11.5655	7.07577	18.7371	43.4109	47.9259	5.10211	31.4084	37.4039			9.66348	7.35983	10.6114	5.08375	6.82966	7.61307	13.3437	22.7757	10.5264	13.9882		-0.113876	6.79963	15.4207	33.7905	11.6747	11.8762	4.70419	50.9807	26.3189	51.6606
			19.1682	15.1705	3.98041	9.60846	14.6893	-12.685	2.98869	15.824	8.44121	8.54318	17.7469		11.7568	4.46356	8.93314	-1.02138	7.37833	39.9638	42.8408	5.77724	29.2724	21.4524			10.0618	-1.43989	11.1	7.41	5.74664	8.55715	9.63534	17.0386	6.00414	12.1874		-2.22782	1.51979	11.3938	21.4599	10.0862	8.97321	0.774121	39.7432	32.6895	40.1429
			23.6072	10.9131	1.32489	11.0413	12.9831	-10.7298	2.57451	11.5028	9.57159	4.81844	14.5528		9.40185	2.58392	5.82698	-1.11994	2.50182	37.0469	34.5248	9.7647	26.4334	12.4312			6.55497	3.03299	10.2926	5.6465	5.76502	9.66708	5.00466	11.4197	3.07442	9.54574		-6.67725	-2.21146	8.90421	17.6803	8.05463	3.24764	0.6344	27.5524	21.7922	20.3838
			28.1345	-16.273	-21.478	-4.98934	-10.274	-25.4397	-21.3561	-11.4574	0.747859	-5.26819	-0.0402603		-5.65472	-6.55513	-28.9303	-9.66451	-19.2813	4.11073	-1.59045	-10.2148	18.4726	11.4532			-8.76023	-20.3051	-7.8534	-15.4831	-13.3157	-9.18364	-19.2425	10.4502	2.77814	0.823138		-15.7799	-29.052	-12.9487	-2.16899	-12.5158	-10.3842	-7.04839	9.38123	12.4793	0.055697
			32.5764	-15.0168	-18.3607	-17.5422	-9.51553	-19.9775	-17.3806	-6.5932	-1.72203	0.295981	5.13233		-6.61367	-3.07784	-21.1929	-6.22484	-7.87226	10.2596	0.0865237	-3.69611	17.8506	9.42027			-3.37794	-11.7836	-2.45658	-7.467	-7.9441	-5.9174	-13.5797	8.43948	14.0153	0.724891		-12.3904	-19.7204	-9.05364	6.13347	-6.62017	-8.87462	-7.53705	13.558	12.0224	11.9737
			37.0162	-12.5247	-16.5766	-7.19005	-6.80461	-18.0418	-13.8159	-6.5499	-0.0470873	1.52342	4.56433		-8.21108	-3.997	-18.3119	-5.34438	-6.15949	13.5587	0.957792	-8.16324	17.613	8.80317			-4.37722	-4.89272	-9.03744	-7.6136	-7.26537	-2.8105	-10.4465	6.16045	11.5427	2.68606		-9.46454	-15.5915	-7.50135	4.79702	-6.03742	-4.26378	-3.66143	12.9152	13.618	12.5022
			41.5417	-0.21936	-2.97302	-3.67653	-0.385341	-9.21853	-0.878471	25.6934	-20.9893	3.55998	2.33004		-8.9357	-5.87366	-8.65062	5.39276	1.99114	23.427	3.54725	-1.5364	19.6721	2.28133			2.19915	-1.56649	-0.915032	14.1661	1.32217	-15.5192	-0.875295	9.78969	-2.30868	5.76044		2.49204	-7.2072	-4.47298	19.8881	6.0538	0.15956	-5.10627	22.8653	10.3885	26.4134
			45.9833	-1.48168	-1.4215	2.46998	2.17456	-9.63375	3.10771	28.7118	-11.928	3.5353	5.2195		-7.47521	-3.08722	-7.93495	4.9329	-0.221497	20.1512	7.63067	-1.55679	16.3113	-0.500681			-0.311157	-1.48414	0.341816	12.7297	2.77748	-9.5552	-0.472275	9.12033	0.410222	4.62324		-4.13185	-5.76969	-3.8883	15.8085	6.70151	5.34212	-5.06704	21.6045	8.51869	27.206
			50.4247	0.122757	-2.02663	1.29599	-1.44803	-9.9988	4.48175	24.0267	-11.4804	1.85713	5.50708		-5.43263	-4.62766	-9.63408	4.86865	-0.212121	21.2596	9.47077	0.937679	14.7049	0.674377			-6.55433	-4.24942	-6.23394	7.4201	1.91776	-9.02382	-4.08598	7.998	2.63912	5.40765		-5.4842	-8.06432	-4.69152	22.1194	4.21546	-4.86066	-3.35313	24.3057	10.4852	25.4642
			54.9453	5.52551	-7.70931	-2.4311	-4.31594	-11.8984	1.5283	-6.69348	0.939461	-6.24018	-4.17071		-5.62004	-14.0534	-10.5558	0.078904	-9.89614	11.7743	4.91317	2.13454	11.5974	5.96508			-1.90885	17.0485	-0.382802	-17.9121	-7.90002	-8.76927	0.447834	-3.32299	-7.39011	-6.32136		-19.3572	-12.297	-9.7407	0.450528	-0.570559	-0.798462	7.8883	4.875	10.3654	8.93154
			59.3894	2.75924	-8.80278	0.909341	-7.92035	-13.22	-1.73845	-8.3037	-11.4405	-4.68472	-3.78383		-8.90844	-10.9962	-14.1961	-3.77964	-8.57587	12.1983	1.65693	-8.40747	12.4361	3.85856			3.78854	10.2801	-3.44589	-15.1371	-6.68507	-8.89427	-4.64309	-0.492491	-5.10414	-3.4343		-15.8173	-11.7566	-11.3356	6.29233	-2.37274	-1.92332	8.74319	4.99672	10.7318	17.1023
			63.8401	-0.976586	-7.70508	-8.1901	-6.17843	-12.5099	-3.42019	-4.34457	-9.19929	-4.65864	-2.74687		-9.20046	-10.7737	-17.2697	-2.44593	-4.83975	12.2664	0.9983	-3.64892	12.7133	2.67977			-8.55776	5.98686	-3.80185	-13.5704	-8.08469	-9.77235	-1.10198	0.0153477	-2.79223	-1.92879		-13.2236	-11.6778	-11.8101	6.6137	-3.2433	-4.88916	9.40136	6.51729	13.229	12.171
	Complex Linked Resp. Averages:			OMDU1	OMDU2	OMDU3	OMDU4	OMDU5	OMDU6	OMDU7	OMDU8	OMDU9	OMDU10														OFDU1	OFDU2	OFDU3	OFDU4	OFDU5	OFDU6	OFDU7	OFDU8	OFDU9	OFDU10
	(average of three consectutive time points)		CI	14.9761	3.46478	11.9007	15.4963	-13.5119	9.2433	14.974	9.39014	7.47711	19.9199													CI	8.76008	2.98431	10.668	6.04675	6.11377	8.61243	9.32789	17.078	6.535	11.9071
			CII	12.6128	3.72045	8.7752	1.64482	9.53907	40.1405	41.7638	6.88135	29.0381	23.7625													CII	-3.00631	2.03599	11.9062	24.3102	9.93851	8.03235	2.03757	39.4254	26.9335	37.3958
			CIV	-3.90364	-3.33495	-4.35503	2.58925	-4.54893	11.9248	16.5134	-7.75887	9.9401	2.58528													CIV	-1.96506	-4.72354	-3.30999	15.3553	3.83136	-5.57619	-3.16	15.9472	5.02218	15.8125
	Biological Sample Avg/ug pro:		Time (minutes)	NADH-OMDU1	NADH-OMDU2	NADH-OMDU3	NADH-OMDU4	NADH-OMDU5	NADH-OMDU6	NADH-OMDU7	NADH-OMDU8	NADH-OMDU9	NADH-OMDU10		Succ/Rot-OMDU1	Succ/Rot-OMDU2	Succ/Rot-OMDU3	Succ/Rot-OMDU4	Succ/Rot-OMDU5	Succ/Rot-OMDU6	Succ/Rot-OMDU7	Succ/Rot-OMDU8	Succ/Rot-OMDU9	Succ/Rot-OMDU10			NADH-OFDU1	NADH-OFDU2	NADH-OFDU3	NADH-OFDU4	NADH-OFDU5	NADH-OFDU6	NADH-OFDU 7	NADH-OFDU8	NADH-OFDU9	NADH-OFDU10		Succ/Rot-OFDU1	Succ/Rot-OFDU2	Succ/Rot-OFDU3	Succ/Rot-OFDU4	Succ/Rot-OFDU5	Succ/Rot-OFDU6	Succ/Rot-OFDU 7	Succ/Rot-OFDU8	Succ/Rot-OFDU9	Succ/Rot-OFDU10
			1.30951	-0.17311	-0.231254	0.617581	-0.740274	-1.46061	-0.0887823	-0.64059	0.840316	-0.268144	-0.785469		-1.54102	-0.836561	-0.836286	1.16147	-0.684138	0.9084	-0.499595	1.91377	2.51473	1.94321			-0.735916	0.206001	-1.18542	-1.09711	-0.863559	-0.67353	-0.977443	1.79573	0.668454	0.245434		-0.43509	-1.21452	-0.571082	0.0601556	0.445741	0.0779484	-0.908032	0.877547	0.612191	4.56218
			5.75478	-0.430075	-0.61351	0.960621	-0.738855	-1.60939	-0.246251	-0.876443	0.796444	1.02586	1.05356		-1.7188	-1.06316	-1.28714	1.12679	-0.817184	0.859483	-0.91387	-0.103409	2.56725	2.30654			-0.419642	0.409971	-1.03541	-1.27746	-1.02681	-0.969159	-1.00823	1.5942	1.05875	1.60147		-0.521617	-1.40828	-0.976909	-0.0617774	-0.253322	-0.102348	-1.36873	0.587728	0.503964	4.2468
			10.1948	1.80942	-0.101398	3.89584	-0.473264	-1.38044	-0.203245	-0.00835633	0.80795	1.24687	0.965457		-1.45439	-0.658697	-1.11604	1.04208	-0.836371	1.01734	-0.857068	-0.0503966	2.24407	4.15336			0.153204	0.479965	-0.873921	-1.0319	-0.821193	-1.17766	-0.957583	1.51343	1.57791	1.09254		-0.790588	-1.3218	-0.735377	-0.0491319	0.106113	-0.166818	-1.43599	0.648323	1.08084	2.67799
			14.725	1.88446	0.508903	1.50524	1.88165	-1.71207	2.21667	1.75951	1.01576	1.13371	3.43249		1.66798	0.411388	1.15655	0.707577	1.87371	4.34109	4.79259	0.510211	3.92606	4.67549			0.966348	0.735983	1.06114	0.508375	0.682966	0.761307	1.33437	2.84697	1.31581	1.74852		-0.0113876	0.679963	1.54207	3.37905	1.16747	1.18762	0.470419	6.37259	3.28986	6.45758
			19.1682	1.51705	0.398041	0.960846	1.46893	-1.2685	0.298869	1.5824	0.844121	1.0679	2.21837		1.17568	0.446356	0.893314	-0.102138	0.737833	3.99638	4.28408	0.577724	3.65905	2.68155			1.00618	-0.143989	1.11	0.741	0.574664	0.855715	0.963534	2.12982	0.750518	1.52343		-0.222782	0.151979	1.13938	2.14599	1.00862	0.897321	0.0774121	4.9679	4.08619	5.01786
			23.6072	1.09131	0.132489	1.10413	1.29831	-1.07298	0.257451	1.15028	0.957159	0.602305	1.8191		0.940185	0.258392	0.582698	-0.111994	0.250182	3.70469	3.45248	0.97647	3.30417	1.5539			0.655497	0.303299	1.02926	0.56465	0.576502	0.966708	0.500466	1.42746	0.384302	1.19322		-0.667725	-0.221146	0.890421	1.76803	0.805463	0.324764	0.06344	3.44405	2.72403	2.54797
			28.1345	-1.6273	-2.1478	-0.498934	-1.0274	-2.54397	-2.13561	-1.14574	0.0747859	-0.658524	-0.00503254		-0.565472	-0.655513	-2.89303	-0.966451	-1.92813	0.411073	-0.159045	-1.02148	2.30908	1.43166			-0.876023	-2.03051	-0.78534	-1.54831	-1.33157	-0.918364	-1.92425	1.30627	0.347268	0.102892		-1.57799	-2.9052	-1.29487	-0.216899	-1.25158	-1.03842	-0.704839	1.17265	1.55991	0.00696212
			32.5764	-1.50168	-1.83607	-1.75422	-0.951553	-1.99775	-1.73806	-0.65932	-0.172203	0.0369976	0.641541		-0.661367	-0.307784	-2.11929	-0.622484	-0.787226	1.02596	0.00865237	-0.369611	2.23133	1.17753			-0.337794	-1.17836	-0.245658	-0.7467	-0.79441	-0.59174	-1.35797	1.05494	1.75191	0.0906114		-1.23904	-1.97204	-0.905364	0.613347	-0.662017	-0.887462	-0.753705	1.69475	1.5028	1.49671
			37.0162	-1.25247	-1.65766	-0.719005	-0.680461	-1.80418	-1.38159	-0.65499	-0.00470873	0.190428	0.570542		-0.821108	-0.3997	-1.83119	-0.534438	-0.615949	1.35587	0.0957792	-0.816324	2.20162	1.1004			-0.437722	-0.489272	-0.903744	-0.76136	-0.726537	-0.28105	-1.04465	0.770057	1.44284	0.335758		-0.946454	-1.55915	-0.750135	0.479702	-0.603742	-0.426378	-0.366143	1.6144	1.70225	1.56278
			41.5417	-0.021936	-0.297302	-0.367653	-0.0385341	-0.921853	-0.0878471	2.56934	-2.09893	0.444997	0.291255		-0.89357	-0.587366	-0.865062	0.539276	0.199114	2.3427	0.354725	-0.15364	2.45901	0.285166			0.219915	-0.156649	-0.0915032	1.41661	0.132217	-1.55192	-0.0875295	1.22371	-0.288585	0.720055		0.249204	-0.72072	-0.447298	1.98881	0.60538	0.015956	-0.510627	2.85816	1.29856	3.30168
			45.9833	-0.148168	-0.14215	0.246998	0.217456	-0.963375	0.310771	2.87118	-1.1928	0.441912	0.652438		-0.747521	-0.308722	-0.793495	0.49329	-0.0221497	2.01512	0.763067	-0.155679	2.03891	-0.0625851			-0.0311157	-0.148414	0.0341816	1.27297	0.277748	-0.95552	-0.0472275	1.14004	0.0512777	0.577905		-0.413185	-0.576969	-0.38883	1.58085	0.670151	0.534212	-0.506704	2.70056	1.06484	3.40075
			50.4247	0.0122757	-0.202663	0.129599	-0.144803	-0.99988	0.448175	2.40267	-1.14804	0.232142	0.688386		-0.543263	-0.462766	-0.963408	0.486865	-0.0212121	2.12596	0.947077	0.0937679	1.83811	0.0842971			-0.655433	-0.424942	-0.623394	0.74201	0.191776	-0.902382	-0.408598	0.99975	0.32989	0.675957		-0.54842	-0.806432	-0.469152	2.21194	0.421546	-0.486066	-0.335313	3.03821	1.31065	3.18303
			54.9453	0.552551	-0.770931	-0.24311	-0.431594	-1.18984	0.15283	-0.669348	0.0939461	-0.780023	-0.521339		-0.562004	-1.40534	-1.05558	0.0078904	-0.989614	1.17743	0.491317	0.213454	1.44967	0.745634			-0.190885	1.70485	-0.0382802	-1.79121	-0.790002	-0.876927	0.0447834	-0.415373	-0.923764	-0.79017		-1.93572	-1.2297	-0.97407	0.0450528	-0.0570559	-0.0798462	0.78883	0.609375	1.29567	1.11644
			59.3894	0.275924	-0.880278	0.0909341	-0.792035	-1.322	-0.173845	-0.83037	-1.14405	-0.58559	-0.472978		-0.890844	-1.09962	-1.41961	-0.377964	-0.857587	1.21983	0.165693	-0.840747	1.55452	0.482319			0.378854	1.02801	-0.344589	-1.51371	-0.668507	-0.889427	-0.464309	-0.0615614	-0.638018	-0.429288		-1.58173	-1.17566	-1.13356	0.629233	-0.237274	-0.192332	0.874319	0.62459	1.34147	2.13779
			63.8401	-0.0976586	-0.770508	-0.81901	-0.617843	-1.25099	-0.342019	-0.434457	-0.919929	-0.58233	-0.343358		-0.920046	-1.07737	-1.72697	-0.244593	-0.483975	1.22664	0.09983	-0.364892	1.58917	0.334972			-0.855776	0.598686	-0.380185	-1.35704	-0.808469	-0.977235	-0.110198	0.00191846	-0.349029	-0.241099		-1.32236	-1.16778	-1.18101	0.66137	-0.32433	-0.488916	0.940136	0.814661	1.65363	1.52137
	Complex Linked Resp. Avg/ug pro:			OMDU1	OMDU2	OMDU3	OMDU4	OMDU5	OMDU6	OMDU7	OMDU8	OMDU9	OMDU10														OFDU1	OFDU2	OFDU3	OFDU4	OFDU5	OFDU6	OFDU7	OFDU8	OFDU9	OFDU10
			CI	1.49761	0.346478	1.19007	1.54963	-1.35119	0.92433	1.4974	0.939014	0.934639	2.48999													CI	0.876008	0.298431	1.0668	0.604675	0.611377	0.861243	0.932789	2.13475	0.816875	1.48839
			CII	1.26128	0.372045	0.87752	0.164482	0.953907	4.01405	4.17638	0.688135	3.62976	2.97031													CII	-0.300631	0.203599	1.19062	2.43102	0.993851	0.803235	0.203757	4.92818	3.36669	4.67447
			CIV	-0.390364	-0.333495	-0.435503	0.258925	-0.454893	1.19248	1.65134	-0.775887	1.24251	0.323159													CIV	-0.196506	-0.472354	-0.330999	1.53553	0.383136	-0.557619	-0.316	1.99341	0.627773	1.97656
	Biological Sample Avg/MTDR:		Time (minutes)	NADH-OMDU1	NADH-OMDU2	NADH-OMDU3	NADH-OMDU4	NADH-OMDU5	NADH-OMDU6	NADH-OMDU7	NADH-OMDU8	NADH-OMDU9	NADH-OMDU10		Succ/Rot-OMDU1	Succ/Rot-OMDU2	Succ/Rot-OMDU3	Succ/Rot-OMDU4	Succ/Rot-OMDU5	Succ/Rot-OMDU6	Succ/Rot-OMDU7	Succ/Rot-OMDU8	Succ/Rot-OMDU9	Succ/Rot-OMDU10			NADH-OFDU1	NADH-OFDU2	NADH-OFDU3	NADH-OFDU4	NADH-OFDU5	NADH-OFDU6	NADH-OFDU 7	NADH-OFDU8	NADH-OFDU9	NADH-OFDU10		Succ/Rot-OFDU1	Succ/Rot-OFDU2	Succ/Rot-OFDU3	Succ/Rot-OFDU4	Succ/Rot-OFDU5	Succ/Rot-OFDU6	Succ/Rot-OFDU 7	Succ/Rot-OFDU8	Succ/Rot-OFDU9	Succ/Rot-OFDU10
			1.30951	-0.000117644	-0.000123115	0.000356004	-0.000744442	-0.000994342	-8.9338e-05	-0.000654839	0.000277027	-0.000305777	-0.000589769		-0.00104726	-0.000445368	-0.000482076	0.00116801	-0.000465742	0.000914085	-0.000510708	0.000630913	0.00286767	0.00145906			-0.00050428	0.000112451	-0.00119126	-0.000833686	-0.000631404	-0.000463238	-0.000502981	0.00132389	0.000464067	0.000210673		-0.000298142	-0.000662979	-0.000573894	4.57116e-05	0.00032591	5.36111e-05	-0.000467263	0.000646968	0.000425007	0.00391604
			5.75478	-0.000292274	-0.00032662	0.000553748	-0.000743016	-0.00109563	-0.000247792	-0.000895938	0.000262563	0.00116984	0.000791065		-0.00116808	-0.000566002	-0.000741971	0.00113314	-0.000556316	0.000864862	-0.000934198	-3.40907e-05	0.00292756	0.00173186			-0.000287556	0.000223793	-0.00104051	-0.00097073	-0.000750764	-0.000666565	-0.000518822	0.00117532	0.000735025	0.00137465		-0.000357433	-0.000768746	-0.000981719	-4.6944e-05	-0.000185221	-7.03929e-05	-0.00070433	0.0004333	0.000349872	0.00364532
			10.1948	0.00122966	-5.39824e-05	0.00224575	-0.000475929	-0.000939768	-0.000204517	-8.54221e-06	0.000266357	0.00142187	0.000724913		-0.000988384	-0.000350677	-0.00064334	0.00104795	-0.000569378	0.0010237	-0.000876133	-1.66142e-05	0.00255903	0.00311854			0.000104981	0.000262001	-0.000878225	-0.000784129	-0.000600428	-0.000809965	-0.000492761	0.00111577	0.00109545	0.000937807		-0.000541743	-0.000721541	-0.000738999	-3.73349e-05	7.7586e-05	-0.000114734	-0.000738946	0.000477973	0.000750364	0.00229871
			14.725	0.00128065	0.000270929	0.000867693	0.00189225	-0.00116553	0.00223054	0.00179865	0.000334865	0.00129283	0.00257728		0.00113354	0.000219014	0.00066669	0.000711562	0.00127557	0.00436826	0.0048992	0.000168201	0.00447707	0.00351059			0.000662182	0.000401755	0.00106637	0.000386309	0.000499361	0.000523609	0.000686651	0.00209891	0.000913485	0.00150088		-7.80325e-06	0.000371175	0.00154966	0.00256771	0.000853614	0.000816817	0.000242072	0.00469816	0.00228395	0.00554299
			19.1682	0.00103097	0.000211909	0.000553878	0.0014772	-0.000863562	0.00030074	0.0016176	0.000278281	0.00121778	0.00166566		0.000798975	0.000237631	0.00051495	-0.000102714	0.000502296	0.0040214	0.00437937	0.000190458	0.00417259	0.00201344			0.000689474	-7.86e-05	0.00111547	0.000563079	0.000420175	0.000588541	0.000495823	0.0015702	0.000521039	0.00130766		-0.000152659	8.29616e-05	0.00114499	0.00163072	0.000737467	0.000617157	3.98354e-05	0.00366256	0.00283679	0.00430718
			23.6072	0.000741644	7.05342e-05	0.000636473	0.00130563	-0.000730457	0.000259062	0.00117587	0.000315546	0.000686838	0.00136587		0.000638938	0.000137563	0.000335895	-0.000112625	0.000170317	0.00372787	0.00352927	0.000321912	0.00376791	0.00116675			0.000449174	0.000165564	0.00103433	0.000429072	0.000421518	0.000664879	0.000257534	0.00105239	0.000266798	0.00102422		-0.000457553	-0.000120718	0.000894806	0.00134351	0.000588926	0.000223365	3.26455e-05	0.00253911	0.00189113	0.0021871
			28.1345	-0.0011059	-0.00114344	-0.00028761	-0.00103319	-0.00173187	-0.00214898	-0.00117123	2.46546e-05	-0.000750947	-3.77868e-06		-0.000384288	-0.000348982	-0.00166769	-0.000971894	-0.00131262	0.000413646	-0.000162583	-0.00033675	0.00263315	0.00107496			-0.000600287	-0.0011084	-0.000789207	-0.00117655	-0.000973601	-0.00063163	-0.000990197	0.000963044	0.000241087	8.83195e-05		-0.0010813	-0.00158588	-0.00130125	-0.000164819	-0.000915112	-0.000714201	-0.000362702	0.000864534	0.00108295	5.97607e-06
			32.5764	-0.00102052	-0.000977487	-0.00101122	-0.000956912	-0.00136001	-0.00174894	-0.000673986	-5.67699e-05	4.21902e-05	0.000481701		-0.000449457	-0.000163858	-0.00122166	-0.00062599	-0.000535922	0.00103238	8.84483e-06	-0.00012185	0.00254449	0.00088415			-0.000231471	-0.000643238	-0.000246868	-0.00056741	-0.000580845	-0.000406985	-0.000698795	0.000777747	0.00121624	7.7778e-05		-0.000849044	-0.00107649	-0.000909823	0.000466076	-0.000484044	-0.000610376	-0.000387848	0.00124945	0.00104331	0.00128473
			37.0162	-0.000851161	-0.000882506	-0.00041447	-0.000684293	-0.00122824	-0.00139024	-0.00066956	-1.55233e-06	0.000217154	0.000428391		-0.000558015	-0.000212792	-0.00105559	-0.000537447	-0.000419321	0.00136435	9.79097e-05	-0.000269117	0.00251062	0.000826232			-0.000299945	-0.000267081	-0.000908194	-0.00057855	-0.000531218	-0.0001933	-0.000537563	0.000567721	0.00100168	0.000288204		-0.000648549	-0.000851102	-0.000753829	0.000364521	-0.000441435	-0.000293253	-0.000188413	0.00119021	0.00118177	0.00134144
			41.5417	-1.49075e-05	-0.000158278	-0.000211933	-3.87511e-05	-0.000627572	-8.8397e-05	0.0026265	-0.000691954	0.000507452	0.000218689		-0.00060726	-0.000312701	-0.000498664	0.000542313	0.000135551	0.00235737	0.000362616	-5.06504e-05	0.00280413	0.000214117			0.000150695	-8.55108e-05	-9.19537e-05	0.00107647	9.66727e-05	-0.00106737	-4.50417e-05	0.000902176	-0.000200347	0.000618073		0.000170765	-0.000393423	-0.000449501	0.00151128	0.000442633	1.09742e-05	-0.000262763	0.00210717	0.000901515	0.00283406
			45.9833	-0.000100694	-7.56779e-05	0.000142382	0.000218681	-0.000655839	0.000312716	0.00293504	-0.00039323	0.000503934	0.000489883		-0.000508006	-0.000164357	-0.000457409	0.000496068	-1.50789e-05	0.00202773	0.00078004	-5.13227e-05	0.00232506	-4.6992e-05			-2.13218e-05	-8.10156e-05	3.43499e-05	0.000967315	0.000203079	-0.000657185	-2.43027e-05	0.00084049	3.5599e-05	0.000496056		-0.000283132	-0.000314953	-0.000390745	0.00120127	0.000489991	0.000367419	-0.000260744	0.00199098	0.000739252	0.0029191
			50.4247	8.34242e-06	-0.000107894	7.4707e-05	-0.000145618	-0.000680691	0.00045098	0.00245611	-0.000378473	0.000264722	0.000516874		-0.000369195	-0.000246367	-0.000555355	0.000489607	-1.44406e-05	0.00213927	0.000968143	3.09124e-05	0.00209608	6.32944e-05			-0.000449129	-0.000231965	-0.000626464	0.000563846	0.00014022	-0.000620637	-0.00021026	0.000737061	0.000229023	0.00058022		-0.0003758	-0.000440212	-0.000471462	0.00168083	0.00030822	-0.000334305	-0.000172548	0.00223991	0.000909908	0.00273221
			54.9453	0.000375507	-0.000410428	-0.00014014	-0.000434025	-0.000810011	0.000153787	-0.000684237	3.09712e-05	-0.000889498	-0.000391447		-0.000381931	-0.000748173	-0.000608489	7.93484e-06	-0.000673702	0.0011848	0.000502245	7.03692e-05	0.00165313	0.000559859			-0.000130802	0.000930634	-3.84687e-05	-0.00136112	-0.000577622	-0.00060313	2.3045e-05	-0.000306232	-0.000641314	-0.000678258		-0.00132643	-0.000671265	-0.000978866	3.42352e-05	-4.17173e-05	-5.49164e-05	0.000405923	0.000449259	0.000899509	0.00095832
			59.3894	0.000187515	-0.000468642	5.24188e-05	-0.000796496	-0.000899984	-0.000174933	-0.000848841	-0.000377159	-0.000667776	-0.000355135		-0.000605407	-0.000585414	-0.000818333	-0.000380093	-0.000583821	0.00122747	0.000169379	-0.000277169	0.00177269	0.000362149			0.000259606	0.000561164	-0.000346285	-0.00115025	-0.000488789	-0.000611727	-0.000238928	-4.53859e-05	-0.000442937	-0.000368488		-0.00108387	-0.000641761	-0.00113915	0.000478147	-0.000173487	-0.000132281	0.000449915	0.000460476	0.000931301	0.00183501
			63.8401	-6.63676e-05	-0.000410202	-0.000472117	-0.000621323	-0.000851641	-0.00034416	-0.000444121	-0.000303273	-0.000664059	-0.00025781		-0.000625252	-0.000573571	-0.000995511	-0.000245971	-0.000329477	0.00123432	0.000102051	-0.000120294	0.0018122	0.000251513			-0.000586413	0.000326808	-0.000382057	-0.0010312	-0.000591125	-0.00067212	-5.67068e-05	1.41438e-06	-0.00024231	-0.000206952		-0.000906135	-0.000637464	-0.00118683	0.000502569	-0.000237139	-0.000336265	0.000483783	0.000600605	0.00114801	0.0013059
	Complex Linked Resp. Avg/MTDR:			OMDU1	OMDU2	OMDU3	OMDU4	OMDU5	OMDU6	OMDU7	OMDU8	OMDU9	OMDU10														OFDU1	OFDU2	OFDU3	OFDU4	OFDU5	OFDU6	OFDU7	OFDU8	OFDU9	OFDU10
			CI	0.00101776	0.000184458	0.000686015	0.00155836	-0.00091985	0.000930115	0.00153071	0.000309564	0.00106581	0.0018696													CI	0.000600277	0.000162906	0.00107205	0.000459486	0.000447018	0.000592343	0.000480003	0.00157383	0.000567107	0.00127759
			CII	0.000857151	0.000198069	0.000505845	0.000165408	0.000649394	0.00403918	0.00426928	0.000226857	0.00413919	0.00223026													CII	-0.000206005	0.000111139	0.00119649	0.00184731	0.000726669	0.000552446	0.000104851	0.00363328	0.00233729	0.00401242
			CIV	-0.000265287	-0.000177546	-0.000251045	0.000260383	-0.000309678	0.00119994	0.00168808	-0.000255786	0.0014169	0.000242644													CIV	-0.000134654	-0.000257847	-0.000332629	0.00116683	0.000280136	-0.000383518	-0.00016261	0.00146963	0.000435825	0.00169662
	MTDR (Mito. Content, RFU)/well:			OMDU1	OMDU2	OMDU3	OMDU4	OMDU5	OMDU6	OMDU7	OMDU8	OMDU9	OMDU10														OFDU1	OFDU2	OFDU3	OFDU4	OFDU5	OFDU6	OFDU7	OFDU8	OFDU9	OFDU10
			predicted MTDR in seahorse well	14714.8	18783.6	17347.6	9944	14689.2	9937.8	9782.4	30333.4	7015.4	10654.6													predicted MTDR in seahorse well	14593.4	18319.2	9951	13159.8	13676.8	14539.6	19433	10851.2	11523.4	9320
[truncated: 74 more columns]

## Sheet: Old-Eye
SMAPLE INFORMATION:	All data from Seahorse Machine:		Time (minutes)	NADH-OMEY1			Succ/Rot-OMEY1			NADH-OMEY2			Succ/Rot-OMEY2			NADH-OMEY3			Succ/Rot-OMEY3			NADH-OMEY4			Succ/Rot-OMEY4			NADH-OMEY5			Succ/Rot-OMEY5			NADH-OMEY6			Succ/Rot-OMEY6			NADH-OMEY7			Succ/Rot-OMEY7			NADH-OMEY8			Succ/Rot-OMEY8
Tissue: Eyes			1.30951	4.82663	5.74115	6.25181	-12.5196	-3.36644	19.9838	-6.29522	-6.5913	-1.63593	7.06434	37.409	-7.73926	11.7798	-5.30366	31.2047	-7.25204	12.0951	0.322989	-3.06543	3.33297	-3.12311	-4.07113	-3.43426	13.6494	-1.22515	-7.15632	1.09434	3.76464	5.7262	8.15192	-1.39117	10.8048	-1.91496	-4.20563	33.0299	35.5146	8.34348	1.13142	6.57056	-6.64267	3.68903	-1.85508	-7.21817	3.16294	7.43888	0.315248
Tissue prep: Frozen			5.75478	11.6461	5.61937	3.13215	-8.81946	6.16211	74.3265	-0.83813	5.92861	0.729983	8.46504	24.3178	2.96447	12.1811	-7.78932	27.2625	-2.17036	13.2139	-6.91474	-1.39868	11.5857	4.68428	-3.63008	-2.10957	23.3799	1.36092	-5.51759	10.8309	11.1038	22.7163	7.59333	-2.88343	17.0841	4.27424	5.8039	34.2892	39.1837	8.422	-2.27864	3.94419	1.49735	2.28043	-2.74192	-3.16174	7.06551	0.616101	18.3165
Entire region, bilateral			10.1948	8.66772	18.3211	3.50766	-5.82703	9.94363	51.5668	3.02769	7.66543	0.782035	8.59764	16.2892	4.27729	9.71939	-7.61332	27.5201	5.43706	12.113	-9.80411	0.007971	14.7779	10.468	-2.87525	0.954415	27.7112	5.41979	-6.22243	13.7081	17.077	17.7526	8.4891	-1.72242	20.3864	2.07143	9.10598	35.474	37.8191	7.41389	-4.5046	6.97616	1.93955	-0.555925	-1.54802	0.060467	8.12606	0.749059	26.047
2 mL 1X MAS used			14.725	1.69375	32.6278	3.9556	-6.86064	-3.95136	25.075	-5.08652	6.72851	-3.29483	13.2279	10.2194	-0.006173	20.5156	22.231	40.809	15.0169	15.8838	-5.82741	3.58223	24.6824	36.4104	20.0033	8.4575	30.9681	2.92734	10.4265	35.1531	12.6514	13.2787	7.51469	2.48976	9.82809	-3.83805	19.8859	30.384	39.0402	11.1319	30.5203	5.17338	26.5649	34.0591	1.31211	33.1279	2.69954	16.4314	12.887
7 ml homogenizer used			19.1682	5.81649	21.7078	7.07239	-2.5499	1.91572	25.6589	-3.20998	8.24816	3.40979	15.9326	8.11545	1.96265	16.7465	22.9999	38.4962	18.4428	22.2885	-1.82076	4.5502	19.7198	36.8168	20.1301	10.7802	32.5242	0.502396	12.3369	33.5761	13.8688	14.9084	10.3114	0.412179	5.39652	-5.50124	23.6011	29.5881	37.8041	10.0612	29.683	4.34358	22.7356	32.6462	3.1766	26.1372	-0.200703	15.7124	13.4775
Sex: male and female			23.6072	6.35336	-24.846	6.84965	1.08191	2.45643	25.3758	-2.72382	8.1889	1.84631	17.3132	10.8958	3.28965	15.2626	20.7924	29.3099	16.9859	23.959	0.147713	3.78779	15.9627	30.3868	18.5085	13.3904	32.1486	2.88134	9.82495	26.8068	15.8311	15.3308	12.3385	1.34206	3.91124	-2.67676	25.0198	29.082	47.9957	8.6476	25.2736	4.90785	20.3475	31.2162	4.84679	22.0032	-0.013307	13.9292	13.8608
Strain: C57BL/6J			28.1345	-7.0847	3.34206	2.58938	-11.8699	-0.669662	18.7857	-6.90716	5.10235	-7.42827	5.30794	12.898	-6.26637	-2.93161	1.55332	7.54057	0.663985	5.96232	-3.73981	-5.01742	7.46982	9.72724	-8.04694	-5.11077	9.17339	-8.96801	-1.28233	5.56778	4.70323	-6.51886	5.86109	-7.94878	5.98016	-8.67374	4.0874	9.34168	28.6093	2.70975	12.861	17.898	-7.88579	-3.97103	-9.05576	-8.98528	1.67088	-3.16488	7.99507
Diet: Standard Chow			32.5764	-3.27921	5.90836	-0.779429	-7.71231	-0.38639	14.8828	-4.93594	3.66215	2.40419	5.60646	13.3444	-3.22992	-2.16563	3.44932	5.94843	1.54075	6.98645	-2.53732	-4.32671	8.92001	10.7253	-6.67661	-4.90676	9.81852	-8.24909	-0.197087	9.44054	4.08365	-0.792093	4.31679	-4.33187	7.794	-3.91228	6.34894	12.1955	34.0301	2.41967	12.0276	12.8617	-2.73287	1.92494	-7.64973	-9.13562	-3.07641	-2.56712	12.8625
Age: 80 weeks			37.0162	-2.65845	11.352	-1.78223	-5.31597	-1.75214	15.262	-4.97102	2.11354	-6.15317	5.48091	12.7031	0.20964	0.800615	4.1763	6.31341	-0.339504	8.45894	-5.27258	-3.89743	4.29561	10.4825	-6.69152	-3.78254	9.4294	-5.43882	-0.648734	11.8041	4.11867	-1.62056	3.98413	-1.85694	8.00665	-4.29093	4.98515	14.395	31.32	2.20867	12.2797	9.76168	-0.546582	4.16584	-6.53613	-6.23001	-7.47478	-6.08041	12.9745
Protein used: 10 ug/well			41.5417	17.6895	17.3894	14.4861	22.7108	19.0225	46.9551	10.7863	18.6699	-0.562151	22.8645	31.2095	7.80659	21.764	27.2447	24.2973	22.372	22.6346	10.1548	22.483	24.0601	23.7905	23.0137	22.3342	41.1879	23.2551	24.0184	27.7431	30.1114	24.156	37.4334	40.5088	38.1767	27.3843	39.7618	49.8109	71.6176	21.6117	27.2331	25.1067	21.1432	33.3043	22.7557	18.952	23.0144	19.9676	35.604
			45.9833	24.8431	25.1938	20.8951	26.0179	29.4783	49.7425	13.306	21.1742	4.50298	27.5292	30.7951	13.3361	25.066	22.8714	24.1406	22.4357	25.8228	14.1271	23.3795	23.8952	27.7679	25.9286	31.5557	41.0042	24.3427	24.597	30.7727	32.2749	25.5622	36.175	43.9493	43.2985	33.2109	48.3809	52.9134	77.461	26.9576	36.8794	30.5372	28.0555	34.2044	27.6622	26.2028	28.1728	26.5525	40.9067
SHEET LEGEND:			50.4247	24.6056	28.9362	21.0422	22.2164	27.1635	46.5937	11.1006	17.3702	3.91198	26.0671	29.3447	13.7311	23.563	20.5477	22.4131	21.9242	24.7993	13.2356	22.0679	22.8935	27.1361	23.2322	27.7589	38.4759	23.4454	23.3434	30.8781	28.9371	24.4474	35.6108	38.6687	40.8676	32.0396	45.7822	48.1334	71.1895	25.9953	34.684	28.5186	25.9663	31.4896	24.0966	24.1387	26.4034	24.418	38.2783
YM = Young Male			54.9453	0.662517	-6.13348	2.63513	3.08213	-0.959944	18.3572	-1.9947	2.01406	-11.2878	6.09009	11.5331	-6.41414	4.40044	-4.3196	25.1215	2.08694	1.65252	-5.13796	15.2385	9.89932	16.5307	1.22427	12.1599	22.0494	4.4737	10.5916	14.9639	17.4703	4.66848	21.345	5.46598	-10.516	0.059193	17.3593	23.542	57.7058	6.41576	16.2633	11.4365	1.22363	8.03602	-0.474951	3.83108	10.9246	1.39551	15.43
YF = Young Female			59.3894	-1.58083	-3.04208	-1.44425	-2.66564	-3.46852	16.7816	-3.85993	0.790086	-12.5266	5.03307	8.38658	-7.69372	1.85887	-3.06145	14.1004	0.729741	1.94346	-6.70697	1.08306	6.54246	15.9388	6.31896	21.268	20.7497	1.46545	2.66092	16.4435	15.5132	2.141	20.2914	0.608131	-7.9568	-1.62514	12.8794	20.5914	53.6238	7.00762	14.6091	8.657	-0.714339	7.96703	-3.53749	-0.642445	5.56665	-1.6726	18.1106
OM = Old Male			63.8401	0.437703	-0.529447	-2.56414	-3.91092	-3.92963	17.1544	-2.98128	1.09768	-11.8523	4.95344	7.73166	-10.663	1.82333	-0.716273	11.1011	10.6362	2.85818	-4.332	0.449516	2.92782	16.4243	2.32287	26.9208	20.8247	2.39216	6.49051	10.3304	28.0973	2.46974	17.4872	0.112456	-2.84481	-0.091251	12.6557	18.0695	51.9911	4.70296	12.9278	8.5	-3.24251	9.78865	-5.90306	-1.77266	0.767797	-2.4235	13.2706
OF = Old Female
EY = Eyes	Biological Sample Average:		Time (minutes)	NADH-OMEY1	NADH-OMEY2	NADH-OMEY3	NADH-OMEY4	NADH-OMEY5	NADH-OMEY6	NADH-OMEY7	NADH-OMEY8	NADH-OMEY9	NADH-OMEY10		Succ/Rot-OMEY1	Succ/Rot-OMEY2	Succ/Rot-OMEY3	Succ/Rot-OMEY4	Succ/Rot-OMEY5	Succ/Rot-OMEY6	Succ/Rot-OMEY7	Succ/Rot-OMEY8	Succ/Rot-OMEY9	Succ/Rot-OMEY10			NADH-OFEY1	NADH-OFEY2	NADH-OFEY3	NADH-OFEY4	NADH-OFEY5	NADH-OFEY6	NADH-OFEY7	NADH-OFEY8	NADH-OFEY9	NADH-OFEY10		Succ/Rot-OFEY1	Succ/Rot-OFEY2	Succ/Rot-OFEY3	Succ/Rot-OFEY4	Succ/Rot-OFEY5	Succ/Rot-OFEY6	Succ/Rot-OFEY7	Succ/Rot-OFEY8	Succ/Rot-OFEY9	Succ/Rot-OFEY10
1, 2, 3…10 = sample number	(the average of three technical replicates per biological sample)		1.30951	5.60653	-4.84082	12.5603	-0.951856	-2.42904	2.49957	5.34849	1.12788	-0.732889	3.15067		1.36593	12.2447	1.72201	2.04801	5.88092	21.4463	-1.6029	11.7694	10.9587	-0.376036			3.54497	6.25074	-2.67305	-2.20783	3.56428	11.8974	5.79848	-2.11923	-1.66055	-2.85203		5.78105	4.87265	24.6498	-0.112845	-4.74045	7.70014	0.4443	11.4653	-5.49774	1.20627
MTDR = mitoTracker Deep Red			5.75478	6.79921	1.94015	10.5514	4.95711	2.22474	6.1583	3.36252	1.50663	1.39515	7.67261		23.8897	11.9158	1.37628	5.88008	13.8045	26.4256	0.345286	13.8497	18.1892	1.32549			-2.68935	13.991	2.70666	-4.36011	4.2757	11.533	6.10726	-4.30635	0.118399	-1.87868		3.15278	1.35806	18.2123	-1.93757	-4.82457	7.56575	3.27485	8.95437	-6.22757	1.9256
			10.1948	10.1655	3.82505	9.87539	8.41797	4.30183	6.9118	3.29515	2.97853	3.41424	7.7758		18.5611	9.72138	2.58199	8.59679	14.4396	27.4663	-0.0547963	17.861	19.3063	-0.31368			-3.18691	13.0255	2.95092	-4.5603	4.08308	10.2937	9.16591	-1.33354	2.55345	-0.630469		1.56734	2.53459	17.7142	-1.36409	-4.79553	7.44875	4.22516	12.5923	-4.70037	1.48971
			14.725	12.759	-0.550946	27.8519	21.5584	16.169	2.8266	15.6085	17.4196	20.4315	8.93584		4.75433	7.81371	8.35777	19.8096	11.1483	29.77	20.6454	18.0066	38.927	17.6487			17.8265	19.3129	-1.45054	-11.1197	5.69271	5.65098	11.995	9.60011	5.23952	15.0569		-0.672592	-0.756402	82.3859	16.6337	-3.76308	4.77517	5.3649	16.1654	5.61231	5.67671
			19.1682	11.5322	2.81599	26.0809	20.3623	15.4718	0.102486	14.6959	13.883	19.1389	7.49653		8.34158	8.67023	12.9702	21.1448	13.0296	30.3311	19.5195	17.7638	36.0084	14.4573			13.3349	16.9545	-2.14979	-9.87537	6.45826	6.10555	13.9675	9.78408	2.26545	11.3435		1.19007	2.72918	18.6214	14.4596	-3.06862	7.16335	5.29089	14.6423	9.09075	4.79713
			23.6072	-3.88101	2.43713	21.7883	16.7124	13.171	0.858843	12.943	11.973	16.7293	4.52847		9.63805	10.4996	13.6975	21.3492	14.5001	34.0325	18.8035	17.9834	34.1243	13.0475			9.437	14.329	-1.17516	-8.89934	6.03673	6.19708	14.5238	7.88929	0.233969	7.44508		3.13321	2.82096	14.6402	12.4668	-2.18597	8.34343	5.68184	10.9952	7.86027	4.16893
			28.1345	-0.384421	-3.07769	2.05409	4.05988	-1.56085	-3.54745	11.1563	-3.49309	-1.901	-7.81101		2.08205	3.97987	0.962165	-1.32811	1.34849	14.0128	-6.97086	10.0574	0.937288	10.0611			1.63589	3.16956	-1.44626	-17.5514	-4.37455	1.38035	6.97155	1.12479	-0.749004	-4.56223		-6.62295	-8.77529	11.8897	-0.671164	-3.32183	-2.72978	2.11685	9.25544	-3.16908	-7.17894
			32.5764	0.616572	0.376798	2.41071	5.10621	0.331453	-0.150048	9.10298	-4.92639	0.386042	-6.97886		2.26136	5.24032	1.99663	-0.588282	2.53612	17.5249	-2.81922	9.502	3.84879	7.17348			2.00125	3.67792	2.5013	-13.5533	-2.7657	1.07405	6.64504	2.83334	-0.579238	-4.78957		-4.72607	-6.35964	10.4617	-0.199265	-2.83529	-4.19779	3.8756	11.3962	-1.43376	-6.10884
			37.0162	2.30377	-3.00355	3.76344	3.62689	1.90551	0.619593	8.08335	-6.59507	0.592757	-7.67282		2.73131	6.13121	0.948949	-0.348218	2.16075	16.9001	-0.972292	9.18688	7.2306	6.28684			2.3333	4.57608	2.98958	-12.5145	-3.89325	0.882542	7.33198	3.95508	-0.919541	-2.70575		-4.9141	-3.64647	12.4534	-0.38682	-3.35076	-4.83577	3.46043	12.6566	-0.0387743	-4.0117
			41.5417	16.5217	9.63135	24.4353	23.4445	25.0055	35.3566	24.6505	20.6447	28.674	5.97101		29.5628	20.6269	18.3871	28.8453	30.567	53.7301	25.7344	33.0398	36.2113	18.8824			10.2955	10.0596	18.5149	6.77154	16.5913	14.584	23.2628	4.40633	9.41362	16.4121		8.56708	9.45641	15.508	20.5651	21.9711	19.8106	18.3789	20.9492	16.0246	14.814
			45.9833	23.644	12.9944	24.026	25.0142	26.5708	40.1529	31.4581	26.9761	33.0303	8.53721		35.0796	23.8868	20.7952	32.8295	31.3374	59.5851	29.974	38.5464	40.7716	20.4934			13.5838	12.4775	18.3616	14.9573	19.0144	16.9722	24.775	9.73195	14.8319	19.9207		12.3782	12.1062	24.4839	25.309	19.1024	20.6321	18.5468	25.5137	19.1154	18.0599
			50.4247	24.8613	10.7942	22.1746	24.0325	25.8889	37.192	29.7326	24.9867	31.2519	9.33813		31.9912	23.0476	19.9864	29.8223	29.6651	55.035	27.1842	36.9235	39.2138	21.0137			14.3497	21.8364	18.2095	14.4139	13.9612	15.4521	36.7168	10.4778	14.2719	17.5356		12.3317	12.805	23.184	21.9681	16.7397	16.7445	17.165	26.6137	18.0809	17.731
			54.9453	-0.945278	-3.75616	8.40078	13.8895	10.0098	-1.66361	11.3719	5.38374	10.712	5.34818		6.82646	3.73635	-0.46617	11.8112	14.4946	32.869	2.92823	11.8101	9.54801	15.6852			4.78985	2.64057	4.40297	-8.79189	16.9104	7.50391	11.4159	4.24594	-6.53046	-8.21869		2.97972	4.61555	5.71872	6.06568	5.46539	7.2116	10.9558	4.10868	-9.82979	-0.59728
			59.3894	-2.02239	-5.19881	4.29928	7.85476	6.85662	-2.99127	10.0912	1.08387	5.89137	0.572304		3.54914	1.90864	-1.34459	16.1122	12.6485	29.0315	1.2384	13.4021	4.91681	5.84718			-1.87034	4.96203	3.49856	-10.9115	9.84543	5.45347	13.5924	4.1004	-8.72419	-6.8006		-1.86942	2.1081	6.62548	4.38102	2.95758	4.42419	10.2923	4.20454	-9.86589	-2.59869
			63.8401	-0.885296	-4.57862	4.06939	6.60054	6.40436	-0.941201	8.71026	-1.14279	3.90618	-1.01865		3.1046	0.674024	3.05412	16.6895	16.0181	27.5721	0.214358	10.9094	6.45388	9.71892			-0.528985	4.26683	5.67722	-10.8045	8.20333	5.78401	13.9693	1.5681	-10.0603	-6.7958		-1.90313	5.08904	7.84431	2.8651	4.27241	2.25697	11.0289	3.20296	-8.40579	-2.13393
	Complex Linked Resp. Averages:			OMEY1	OMEY2	OMEY3	OMEY4	OMEY5	OMEY6	OMEY7	OMEY8	OMEY9	OMEY10														OFEY1	OFEY2	OFEY3	OFEY4	OFEY5	OFEY6	OFEY7	OFEY8	OFEY9	OFEY10
	(average of three consectutive time points)		CI	6.80342	1.56739	25.2404	19.5444	14.9373	1.26264	14.4158	14.4252	18.7666	6.98695													CI	13.5328	16.8655	-1.59183	-9.96481	6.06256	5.98454	13.4954	9.09116	2.57965	11.2818
			CII	7.57799	8.9945	11.6752	20.7679	12.8927	31.3779	19.6561	17.9179	36.3532	15.0512													CII	1.21689	1.59791	38.5492	14.52	-3.00589	6.76065	5.44588	13.9343	7.52111	4.88092
			CIV	26.9434	16.8302	21.6341	27.3314	28.1724	46.8419	28.1223	30.1862	34.8588	14.0393													CIV	11.9177	13.1235	19.7103	17.3308	17.8967	17.3659	23.1409	16.2821	15.2897	17.4122
	Biological Sample Avg/ug pro:		Time (minutes)	NADH-OMEY1	NADH-OMEY2	NADH-OMEY3	NADH-OMEY4	NADH-OMEY5	NADH-OMEY6	NADH-OMEY7	NADH-OMEY8	NADH-OMEY9	NADH-OMEY10		Succ/Rot-OMEY1	Succ/Rot-OMEY2	Succ/Rot-OMEY3	Succ/Rot-OMEY4	Succ/Rot-OMEY5	Succ/Rot-OMEY6	Succ/Rot-OMEY7	Succ/Rot-OMEY8	Succ/Rot-OMEY9	Succ/Rot-OMEY10			NADH-OFEY1	NADH-OFEY2	NADH-OFEY3	NADH-OFEY4	NADH-OFEY5	NADH-OFEY6	NADH-OFEY7	NADH-OFEY8	NADH-OFEY9	NADH-OFEY10		Succ/Rot-OFEY1	Succ/Rot-OFEY2	Succ/Rot-OFEY3	Succ/Rot-OFEY4	Succ/Rot-OFEY5	Succ/Rot-OFEY6	Succ/Rot-OFEY7	Succ/Rot-OFEY8	Succ/Rot-OFEY9	Succ/Rot-OFEY10
			1.30951	0.560653	-0.484082	1.25603	-0.0951856	-0.242904	0.249957	0.534849	0.112788	-0.0732889	0.315067		0.136593	1.22447	0.172201	0.204801	0.588092	2.14463	-0.16029	1.17694	1.09587	-0.0376036			0.354497	0.625074	-0.267305	-0.220783	0.356428	1.18974	0.579848	-0.211923	-0.166055	-0.285203		0.578105	0.487265	2.46498	-0.0112845	-0.474045	0.770014	0.04443	1.14653	-0.549774	0.120627
			5.75478	0.679921	0.194015	1.05514	0.495711	0.222474	0.61583	0.336252	0.150663	0.139515	0.767261		2.38897	1.19158	0.137628	0.588008	1.38045	2.64256	0.0345286	1.38497	1.81892	0.132549			-0.268935	1.3991	0.270666	-0.436011	0.42757	1.1533	0.610726	-0.430635	0.0118399	-0.187868		0.315278	0.135806	1.82123	-0.193757	-0.482457	0.756575	0.327485	0.895437	-0.622757	0.19256
			10.1948	1.01655	0.382505	0.987539	0.841797	0.430183	0.69118	0.329515	0.297853	0.341424	0.77758		1.85611	0.972138	0.258199	0.859679	1.44396	2.74663	-0.00547963	1.7861	1.93063	-0.031368			-0.318691	1.30255	0.295092	-0.45603	0.408308	1.02937	0.916591	-0.133354	0.255345	-0.0630469		0.156734	0.253459	1.77142	-0.136409	-0.479553	0.744875	0.422516	1.25923	-0.470037	0.148971
			14.725	1.2759	-0.0550946	2.78519	2.15584	1.6169	0.28266	1.56085	1.74196	2.04315	0.893584		0.475433	0.781371	0.835777	1.98096	1.11483	2.977	2.06454	1.80066	3.8927	1.76487			1.78265	1.93129	-0.145054	-1.11197	0.569271	0.565098	1.1995	0.960011	0.523952	1.50569		-0.0672592	-0.0756402	8.23859	1.66337	-0.376308	0.477517	0.53649	1.61654	0.561231	0.567671
			19.1682	1.15322	0.281599	2.60809	2.03623	1.54718	0.0102486	1.46959	1.3883	1.91389	0.749653		0.834158	0.867023	1.29702	2.11448	1.30296	3.03311	1.95195	1.77638	3.60084	1.44573			1.33349	1.69545	-0.214979	-0.987537	0.645826	0.610555	1.39675	0.978408	0.226545	1.13435		0.119007	0.272918	1.86214	1.44596	-0.306862	0.716335	0.529089	1.46423	0.909075	0.479713
			23.6072	-0.388101	0.243713	2.17883	1.67124	1.3171	0.0858843	1.2943	1.1973	1.67293	0.452847		0.963805	1.04996	1.36975	2.13492	1.45001	3.40325	1.88035	1.79834	3.41243	1.30475			0.9437	1.4329	-0.117516	-0.889934	0.603673	0.619708	1.45238	0.788929	0.0233969	0.744508		0.313321	0.282096	1.46402	1.24668	-0.218597	0.834343	0.568184	1.09952	0.786027	0.416893
			28.1345	-0.0384421	-0.307769	0.205409	0.405988	-0.156085	-0.354745	1.11563	-0.349309	-0.1901	-0.781101		0.208205	0.397987	0.0962165	-0.132811	0.134849	1.40128	-0.697086	1.00574	0.0937288	1.00611			0.163589	0.316956	-0.144626	-1.75514	-0.437455	0.138035	0.697155	0.112479	-0.0749004	-0.456223		-0.662295	-0.877529	1.18897	-0.0671164	-0.332183	-0.272978	0.211685	0.925544	-0.316908	-0.717894
			32.5764	0.0616572	0.0376798	0.241071	0.510621	0.0331453	-0.0150048	0.910298	-0.492639	0.0386042	-0.697886		0.226136	0.524032	0.199663	-0.0588282	0.253612	1.75249	-0.281922	0.9502	0.384879	0.717348			0.200125	0.367792	0.25013	-1.35533	-0.27657	0.107405	0.664504	0.283334	-0.0579238	-0.478957		-0.472607	-0.635964	1.04617	-0.0199265	-0.283529	-0.419779	0.38756	1.13962	-0.143376	-0.610884
			37.0162	0.230377	-0.300355	0.376344	0.362689	0.190551	0.0619593	0.808335	-0.659507	0.0592757	-0.767282		0.273131	0.613121	0.0948949	-0.0348218	0.216075	1.69001	-0.0972292	0.918688	0.72306	0.628684			0.23333	0.457608	0.298958	-1.25145	-0.389325	0.0882542	0.733198	0.395508	-0.0919541	-0.270575		-0.49141	-0.364647	1.24534	-0.038682	-0.335076	-0.483577	0.346043	1.26566	-0.00387743	-0.40117
			41.5417	1.65217	0.963135	2.44353	2.34445	2.50055	3.53566	2.46505	2.06447	2.8674	0.597101		2.95628	2.06269	1.83871	2.88453	3.0567	5.37301	2.57344	3.30398	3.62113	1.88824			1.02955	1.00596	1.85149	0.677154	1.65913	1.4584	2.32628	0.440633	0.941362	1.64121		0.856708	0.945641	1.5508	2.05651	2.19711	1.98106	1.83789	2.09492	1.60246	1.4814
			45.9833	2.3644	1.29944	2.4026	2.50142	2.65708	4.01529	3.14581	2.69761	3.30303	0.853721		3.50796	2.38868	2.07952	3.28295	3.13374	5.95851	2.9974	3.85464	4.07716	2.04934			1.35838	1.24775	1.83616	1.49573	1.90144	1.69722	2.4775	0.973195	1.48319	1.99207		1.23782	1.21062	2.44839	2.5309	1.91024	2.06321	1.85468	2.55137	1.91154	1.80599
			50.4247	2.48613	1.07942	2.21746	2.40325	2.58889	3.7192	2.97326	2.49867	3.12519	0.933813		3.19912	2.30476	1.99864	2.98223	2.96651	5.5035	2.71842	3.69235	3.92138	2.10137			1.43497	2.18364	1.82095	1.44139	1.39612	1.54521	3.67168	1.04778	1.42719	1.75356		1.23317	1.2805	2.3184	2.19681	1.67397	1.67445	1.7165	2.66137	1.80809	1.7731
			54.9453	-0.0945278	-0.375616	0.840078	1.38895	1.00098	-0.166361	1.13719	0.538374	1.0712	0.534818		0.682646	0.373635	-0.046617	1.18112	1.44946	3.2869	0.292823	1.18101	0.954801	1.56852			0.478985	0.264057	0.440297	-0.879189	1.69104	0.750391	1.14159	0.424594	-0.653046	-0.821869		0.297972	0.461555	0.571872	0.606568	0.546539	0.72116	1.09558	0.410868	-0.982979	-0.059728
			59.3894	-0.202239	-0.519881	0.429928	0.785476	0.685662	-0.299127	1.00912	0.108387	0.589137	0.0572304		0.354914	0.190864	-0.134459	1.61122	1.26485	2.90315	0.12384	1.34021	0.491681	0.584718			-0.187034	0.496203	0.349856	-1.09115	0.984543	0.545347	1.35924	0.41004	-0.872419	-0.68006		-0.186942	0.21081	0.662548	0.438102	0.295758	0.442419	1.02923	0.420454	-0.986589	-0.259869
			63.8401	-0.0885296	-0.457862	0.406939	0.660054	0.640436	-0.0941201	0.871026	-0.114279	0.390618	-0.101865		0.31046	0.0674024	0.305412	1.66895	1.60181	2.75721	0.0214358	1.09094	0.645388	0.971892			-0.0528985	0.426683	0.567722	-1.08045	0.820333	0.578401	1.39693	0.15681	-1.00603	-0.67958		-0.190313	0.508904	0.784431	0.28651	0.427241	0.225697	1.10289	0.320296	-0.840579	-0.213393
	Complex Linked Resp. Avg/ug pro:			OMEY1	OMEY2	OMEY3	OMEY4	OMEY5	OMEY6	OMEY7	OMEY8	OMEY9	OMEY10														OFEY1	OFEY2	OFEY3	OFEY4	OFEY5	OFEY6	OFEY7	OFEY8	OFEY9	OFEY10
			CI	0.680342	0.156739	2.52404	1.95444	1.49373	0.126264	1.44158	1.44252	1.87666	0.698695													CI	1.35328	1.68655	-0.159183	-0.996481	0.606256	0.598454	1.34954	0.909116	0.257965	1.12818
			CII	0.757799	0.89945	1.16752	2.07679	1.28927	3.13779	1.96561	1.79179	3.63532	1.50512													CII	0.121689	0.159791	3.85492	1.452	-0.300589	0.676065	0.544588	1.39343	0.752111	0.488092
			CIV	2.69434	1.68302	2.16341	2.73314	2.81724	4.68419	2.81223	3.01862	3.48588	1.40393													CIV	1.19177	1.31235	1.97103	1.73308	1.78967	1.73659	2.31409	1.62821	1.52897	1.74122
	Biological Sample Avg/MTDR:		Time (minutes)	NADH-OMEY1	NADH-OMEY2	NADH-OMEY3	NADH-OMEY4	NADH-OMEY5	NADH-OMEY6	NADH-OMEY7	NADH-OMEY8	NADH-OMEY9	NADH-OMEY10		Succ/Rot-OMEY1	Succ/Rot-OMEY2	Succ/Rot-OMEY3	Succ/Rot-OMEY4	Succ/Rot-OMEY5	Succ/Rot-OMEY6	Succ/Rot-OMEY7	Succ/Rot-OMEY8	Succ/Rot-OMEY9	Succ/Rot-OMEY10			NADH-OFEY1	NADH-OFEY2	NADH-OFEY3	NADH-OFEY4	NADH-OFEY5	NADH-OFEY6	NADH-OFEY7	NADH-OFEY8	NADH-OFEY9	NADH-OFEY10		Succ/Rot-OFEY1	Succ/Rot-OFEY2	Succ/Rot-OFEY3	Succ/Rot-OFEY4	Succ/Rot-OFEY5	Succ/Rot-OFEY6	Succ/Rot-OFEY7	Succ/Rot-OFEY8	Succ/Rot-OFEY9	Succ/Rot-OFEY10
			1.30951	0.000470031	-0.000392179	0.00096762	-7.28208e-05	-0.000191795	0.000188187	0.000440154	7.43007e-05	-5.59082e-05	0.000265789		0.000114515	0.000992004	0.00013266	0.000156681	0.000464351	0.00161464	-0.000131911	0.000775325	0.000835984	-3.17223e-05			0.000320331	0.000541724	-0.000259157	-0.000197079	0.000278081	0.00099575	0.000398116	-0.000209315	-0.00012412	-0.000246361		0.000522387	0.000422291	0.00238984	-1.00729e-05	-0.000369845	0.00064446	3.05051e-05	0.00113242	-0.000410936	0.000104199
			5.75478	0.000570021	0.000157181	0.000812862	0.000379239	0.000175663	0.000463644	0.000276718	9.92507e-05	0.000106429	0.000647259		0.00200283	0.000965355	0.000106026	0.00044985	0.00108999	0.00198952	2.84154e-05	0.000912365	0.00138755	0.000111818			-0.000243015	0.00121254	0.000262416	-0.000389198	0.000333586	0.000965249	0.000419317	-0.000425335	8.84985e-06	-0.000162283		0.000284891	0.000117697	0.00176572	-0.000172954	-0.000376408	0.000633213	0.000224847	0.000884417	-0.000465487	0.000166336
			10.1948	0.000852238	0.000309886	0.000760781	0.000644009	0.000339668	0.000520373	0.000271174	0.000196214	0.000260454	0.000655964		0.0015561	0.000787578	0.000198911	0.00065769	0.00114013	0.00206788	-4.50947e-06	0.00117662	0.00147277	-2.6462e-05			-0.000287976	0.00112886	0.000286097	-0.000407068	0.000318558	0.000861525	0.000629319	-0.000131713	0.000190861	-5.44607e-05		0.000141628	0.000219662	0.00171743	-0.000121763	-0.000374142	0.00062342	0.000290094	0.00124374	-0.000351335	0.000128683
			14.725	0.00106967	-4.46349e-05	0.00214565	0.0016493	0.00127669	0.000212808	0.0012845	0.00114754	0.00155861	0.000753825		0.000398585	0.000633028	0.000643866	0.00151552	0.000880255	0.00224131	0.00169901	0.0011862	0.00296953	0.00148884			0.00161084	0.00167377	-0.000140633	-0.000992585	0.000444139	0.000472957	0.000823558	0.000948196	0.000391634	0.00130063		-6.07768e-05	-6.5554e-05	0.00798746	0.00148478	-0.000293591	0.000399656	0.000368347	0.00159665	0.000419499	0.00049036
			19.1682	0.000966819	0.000228137	0.00200922	0.0015578	0.00122164	7.71595e-06	0.0012094	0.000914558	0.00146001	0.000632405		0.000699328	0.000702418	0.000999197	0.00161767	0.0010288	0.00228356	0.00160636	0.00117021	0.00274689	0.00121962			0.00120496	0.00146937	-0.000208426	-0.000881509	0.000503866	0.000511002	0.000958991	0.000966367	0.000169334	0.000979867		0.000107537	0.000236526	0.00180538	0.00129071	-0.000239411	0.000599534	0.000363265	0.00144621	0.000679499	0.000414382
			23.6072	-0.000325369	0.000197444	0.00167853	0.00127857	0.00103997	6.46603e-05	0.00106515	0.000788738	0.00127619	0.00038202		0.000808019	0.000850622	0.00105523	0.0016333	0.00114492	0.00256223	0.00154743	0.00118468	0.00260316	0.00110068			0.000852746	0.00124183	-0.000113934	-0.000794385	0.000470979	0.000518663	0.000997183	0.00077922	1.74883e-05	0.000643115		0.000283123	0.00024448	0.0014194	0.00111283	-0.000170547	0.0006983	0.000390107	0.00108599	0.000587526	0.000360117
			28.1345	-3.22284e-05	-0.000249339	0.000158243	0.000310597	-0.000123243	-0.000267079	0.000918104	-0.000230111	-0.000145017	-0.000658935		0.000174551	0.000322429	7.41233e-05	-0.000101606	0.000106475	0.00105499	-0.000573667	0.000662544	7.15007e-05	0.000848755			0.000147822	0.000274692	-0.000140217	-0.0015667	-0.000341297	0.000115528	0.000478657	0.000111094	-5.59852e-05	-0.000394091		-0.000598463	-0.000760516	0.00115273	-5.99103e-05	-0.000259165	-0.000228468	0.00014534	0.000914153	-0.000236877	-0.000620125
			32.5764	5.16911e-05	3.05263e-05	0.000185716	0.000390646	2.61712e-05	-1.12967e-05	0.00074913	-0.000324531	2.9449e-05	-0.000588735		0.000189584	0.000424544	0.000153816	-4.50059e-05	0.000200249	0.0013194	-0.000232008	0.000625955	0.000293604	0.000605153			0.000180837	0.000318749	0.000242506	-0.00120981	-0.000215777	8.98919e-05	0.00045624	0.000279847	-4.32959e-05	-0.000413729		-0.000427057	-0.000551162	0.00101428	-1.77871e-05	-0.000221206	-0.000351332	0.000266093	0.0011256	-0.000107168	-0.000527689
			37.0162	0.00019314	-0.000243333	0.000289928	0.000277472	0.000150458	4.66476e-05	0.00066522	-0.000434458	4.52182e-05	-0.000647277		0.000228983	0.000496719	7.31052e-05	-2.66401e-05	0.00017061	0.00127237	-8.00148e-05	0.000605196	0.000551584	0.000530356			0.000210842	0.000396589	0.000289845	-0.00111708	-0.000303747	7.3864e-05	0.000503404	0.00039064	-6.87322e-05	-0.000233726		-0.000444048	-0.000316024	0.00120738	-3.45288e-05	-0.000261422	-0.000404728	0.000237588	0.00125008	-2.89824e-06	-0.000346535
			41.5417	0.00138512	0.000780284	0.00188245	0.0017936	0.00197441	0.00266191	0.00202862	0.00135999	0.00218739	0.000503712		0.00247844	0.00167108	0.00141651	0.00220678	0.00241354	0.00404521	0.00211781	0.00217653	0.00276237	0.00159291			0.000930318	0.00087182	0.00179506	0.000604451	0.00129444	0.0012206	0.00159719	0.00043521	0.000703633	0.0014177		0.000774139	0.000819545	0.00150353	0.00183571	0.00171416	0.00165804	0.00126187	0.00206914	0.00119778	0.00127965
			45.9833	0.00198223	0.00105274	0.00185092	0.00191369	0.002098	0.00302301	0.00258884	0.00177708	0.0025197	0.000720197		0.00294094	0.00193519	0.00160202	0.00251159	0.00247437	0.00448602	0.00246672	0.00253929	0.00311025	0.00172882			0.00122746	0.00108137	0.00178019	0.00133514	0.00148348	0.00142048	0.00170102	0.000961218	0.00110863	0.00172077		0.00111852	0.00104919	0.00237375	0.00225916	0.00149035	0.0017268	0.0012734	0.00251997	0.0014288	0.00156003
			50.4247	0.00208428	0.000874495	0.00170829	0.00183858	0.00204417	0.00280009	0.00244685	0.00164603	0.00238404	0.000787762		0.00268203	0.0018672	0.00153971	0.00228153	0.00234232	0.00414346	0.00223712	0.00243238	0.00299141	0.00177271			0.00129666	0.00189246	0.00176544	0.00128663	0.00108924	0.00129326	0.00252093	0.00103489	0.00106677	0.00151475		0.00111432	0.00110976	0.00224774	0.00196095	0.00130601	0.00140142	0.00117853	0.00262861	0.00135148	0.00153162
			54.9453	-7.92487e-05	-0.000304305	0.00064718	0.0010626	0.00079036	-0.000125249	0.000935848	0.00035466	0.000817159	0.000451171		0.000572305	0.0003027	-3.59128e-05	0.000903605	0.00114448	0.00247463	0.000240979	0.000778006	0.000728366	0.0013232			0.000432821	0.000228846	0.000426876	-0.000784794	0.00131933	0.000628037	0.000783799	0.000419369	-0.000488127	-0.00070994		0.000269253	0.00040001	0.00055444	0.000541443	0.000426404	0.000603572	0.00075221	0.000405811	-0.00073474	-5.15937e-05
			59.3894	-0.00016955	-0.000421181	0.000331208	0.000600921	0.000541392	-0.000225206	0.000830458	7.14013e-05	0.000449421	4.82794e-05		0.000297547	0.000154629	-0.000103585	0.00123265	0.000998717	0.00218572	0.000101914	0.000882881	0.000375077	0.000493267			-0.000169008	0.000430038	0.000339192	-0.000973994	0.00076813	0.000456426	0.000933235	0.000404994	-0.000652101	-0.000587443		-0.000168924	0.0001827	0.000642352	0.000391064	0.000230747	0.000370281	0.000706655	0.00041528	-0.000737438	-0.000224478
			63.8401	-7.422e-05	-0.000370937	0.000313498	0.000504968	0.000505682	-7.08607e-05	0.000716812	-7.52827e-05	0.000297982	-8.5933e-05		0.000260278	5.4606e-05	0.000235284	0.00127681	0.00126477	0.00207584	1.76406e-05	0.000718672	0.000492331	0.000819885			-4.78001e-05	0.000369788	0.000550417	-0.000964446	0.000640015	0.000484091	0.000959117	0.00015488	-0.000751969	-0.000587029		-0.000171971	0.000441045	0.00076052	0.000255749	0.000333329	0.000188897	0.000757231	0.000316354	-0.000628301	-0.000184332
	Complex Linked Resp. Avg/MTDR:			OMEY1	OMEY2	OMEY3	OMEY4	OMEY5	OMEY6	OMEY7	OMEY8	OMEY9	OMEY10														OFEY1	OFEY2	OFEY3	OFEY4	OFEY5	OFEY6	OFEY7	OFEY8	OFEY9	OFEY10
			CI	0.000570374	0.000126982	0.00194447	0.00149522	0.00117943	9.50614e-05	0.00118635	0.000950278	0.0014316	0.000589417													CI	0.00122285	0.00146166	-0.000154331	-0.000889493	0.000472995	0.000500874	0.000926577	0.000897928	0.000192819	0.000974537
			CII	0.000635311	0.000728689	0.000899431	0.00158883	0.00101799	0.00236237	0.0016176	0.00118036	0.00277319	0.00126971													CII	0.000109961	0.000138484	0.00373741	0.00129611	-0.000234516	0.00056583	0.000373907	0.00137628	0.000562175	0.00042162
			CIV	0.00225884	0.0013635	0.00166665	0.00209096	0.00222447	0.00352662	0.00231433	0.00198855	0.00265919	0.00118435													CIV	0.0010769	0.00113736	0.00191095	0.00154701	0.00139628	0.00145343	0.00158882	0.00160817	0.00114285	0.00150409
	MTDR (Mito. Content, RFU)/well:			OMEY1	OMEY2	OMEY3	OMEY4	OMEY5	OMEY6	OMEY7	OMEY8	OMEY9	OMEY10														OFEY1	OFEY2	OFEY3	OFEY4	OFEY5	OFEY6	OFEY7	OFEY8	OFEY9	OFEY10
			predicted MTDR in seahorse well	11928	12343.4	12980.6	13071.2	12664.8	13282.4	12151.4	15180	13108.8	11854													predicted MTDR in seahorse well	11066.6	11538.6	10314.4	11202.8	12817.4	11948.2	14564.8	10124.6	13378.6	11576.6
[truncated: 74 more columns]

## Sheet: OLD-Gastroc
SMAPLE INFORMATION:	All data from Seahorse Machine:		Time (minutes)	NADH-OMGT1			Succ/Rot-OMGT1			NADH-OMGT2			Succ/Rot-OMGT2			NADH-OMGT3			Succ/Rot-OMGT3			NADH-OMGT4			Succ/Rot-OMGT4			NADH-OMGT5			Succ/Rot-OMGT5			NADH-OMGT6			Succ/Rot-OMGT6			NADH-OMGT7			Succ/Rot-OMGT7			NADH-OMGT8			Succ/Rot-OMGT8
Tissue: Gastrocnemius muscle			1.30951	-2.11205	-3.95993	-0.234742	-12.3645	-4.55725	-3.9127	-5.71552	-6.16326	-12.897	-6.53746	-3.4749	-1.60987	21.3978	2.46305	17.7068	-6.85655	13.1721	-7.83549	12.7708	5.74324	-3.83115	2.72113	-1.44947	4.18309	-0.924612	-10.2324	-5.34529	4.98713	-7.77847	-0.662729	4.17444	6.84348	0.772329	-11.3761	18.7278	10.1492	-1.01149	1.17053	-3.54638	-4.64484	-2.54814	2.09477	-5.38165	-4.93307	-9.10954	35.3277
Tissue prep: Frozen			5.75478	0.495789	-4.96772	2.26776	-14.8828	-2.36933	4.07908	-7.87627	0.267793	-17.1638	-7.71715	-3.59183	0.471952	20.885	-2.43672	14.619	-7.05776	8.73592	3.3554	18.03	11.2392	-1.88884	1.62281	11.5992	4.32354	6.89218	-8.10057	-3.37927	8.86253	-8.6159	0.641632	4.29186	8.9862	3.51708	-9.55038	20.1506	13.7184	-4.0771	2.15689	-1.95293	-7.29072	-1.54345	0.629863	-4.72287	3.65163	-7.29926	22.7906
Entire region, bilateral			10.1948	1.63332	-2.67195	5.90522	-16.1377	-1.08221	7.70439	-7.39559	8.87926	-14.5845	-9.20634	-5.26593	1.23892	21.367	-1.54464	17.9034	-4.85503	8.4616	3.78102	18.4854	13.6768	-1.12939	2.76379	10.0709	6.41436	5.9435	-7.79869	-4.98941	10.0868	-11.1483	-0.624396	5.36865	8.7256	4.4876	-8.52661	24.416	17.9877	-6.41873	15.5502	3.87482	-6.69364	-1.55083	-0.101685	-4.8428	4.17306	-7.0155	12.6723
2 mL 1X MAS used			14.725	32.4719	20.7525	27.2554	37.1483	34.2927	53.2232	49.9828	24.4815	12.8262	27.442	48.3006	48.1896	42.9282	28.3398	33.0239	41.3739	64.4291	46.1892	43.8528	48.1368	25.3368	13.1599	-2.03138	0.454723	32.1542	24.4115	41.0116	4.91408	38.2466	13.277	0.743708	39.0546	52.2833	26.1866	45.9503	63.774	16.4856	43.5934	26.7206	36.154	34.3157	38.5044	17.7866	7.44738	4.725	34.2747
7 ml homogenizer used			19.1682	30.2639	21.6597	28.0616	33.4845	32.1417	48.9631	42.7054	19.9738	9.11413	28.136	42.0036	43.4426	39.6033	27.7636	27.8878	39.5619	56.1773	42.9754	46.1055	43.5752	22.4008	2.78307	-6.81966	-3.33814	22.1243	23.239	27.6823	7.6987	34.9165	10.7823	-0.623137	35.8155	29.4138	27.8557	45.9236	68.6565	13.9867	32.037	24.2906	32.7221	30.5506	34.9768	15.933	5.4818	1.98219	31.0171
Sex: male and female			23.6072	28.0583	22.0664	23.1539	28.1528	30.6356	45.6979	34.6348	18.7883	13.7095	28.6523	39.2296	37.9516	39.561	27.1099	29.3191	31.4994	50.1739	39.6163	39.5475	40.8467	24.6914	1.85791	-9.78498	-1.20041	22.5553	23.1265	27.9965	7.49865	33.5538	8.39695	-1.81178	35.5642	29.7594	27.763	48.0672	75.3079	13.8523	23.6513	20.839	31.8219	27.8916	33.473	16.654	4.88448	4.60818	34.9923
Strain: C57BL/6J			28.1345	7.0206	-8.58344	5.99728	5.05333	-2.68836	20.0202	2.41919	-6.55994	-15.1379	-6.55658	13.7019	-5.5637	17.8532	5.59346	1.4007	-0.700817	17.2912	-2.37653	2.57919	6.13333	-3.35411	3.78998	-2.41918	3.68571	-10.3011	4.9544	-0.794066	15.8689	-10.3998	5.11062	3.01008	1.72606	4.10011	-3.92706	28.157	57.5691	-6.24146	-11.9933	-4.06207	-4.34467	-2.90494	-1.706	0.477361	-10.9139	-15.4528	9.5716
Diet: Standard Chow			32.5764	6.02598	-8.05263	7.43771	5.43069	2.18609	22.25	4.33041	-7.11614	-14.2705	-3.07434	17.0074	3.36789	23.1263	4.56916	0.859767	2.2637	16.6478	0.321911	4.81379	9.17986	-0.640216	5.67224	4.24977	6.40198	-8.22621	6.94282	0.299161	16.948	-4.41996	4.9119	1.78443	3.40388	5.83847	-2.12516	27.9092	63.471	-4.65594	-12.125	-0.357759	-11.2846	-5.384	-0.983396	-3.33074	-10.7414	-15.3101	11.645
Age: 80 weeks			37.0162	7.53111	-6.62219	6.81466	6.60335	3.18065	19.5486	3.99966	-7.7942	-14.3311	-4.5355	9.5807	5.35748	32.0777	3.69264	1.48297	3.38157	17.5972	-0.584861	4.70297	8.78294	0.43866	2.38162	6.60179	7.58774	-9.09387	9.07148	1.45449	15.5401	-2.13781	5.53654	-0.143892	4.0985	8.12703	-1.05021	30.3486	65.8788	-2.56037	-10.6127	-2.84028	-12.4572	-5.89341	-0.983041	-0.291108	-13.0317	-15.999	13.8748
Protein used: 10 ug/well			41.5417	16.22	3.02885	18.1599	0.55688	16.4389	15.9643	-0.35333	12.1351	2.22576	19.0864	15.688	29.6003	43.1869	19.8244	22.4375	29.4023	26.7032	51.3667	42.9081	19.168	19.1713	26.1395	27.9826	24.2953	15.1852	23.1134	20.0276	39.4819	20.4025	22.644	26.196	19.1261	16.5878	21.7515	42.4894	73.1894	9.84383	5.45519	17.8514	18.3609	21.7922	17.7626	6.90982	0.177218	-1.78393	13.2555
			45.9833	16.0227	5.6053	20.3702	10.39	18.8923	21.1711	9.0305	14.1868	4.1366	20.2285	18.6691	41.2157	45.0016	22.6408	25.1215	29.5918	26.3372	39.1122	38.076	22.3534	22.907	25.7213	29.3297	27.0509	15.1759	29.8986	24.6384	38.8614	21.6728	28.6228	27.5469	23.3296	22.4727	22.836	44.519	76.4142	13.2655	9.33107	18.5643	21.6181	24.5924	20.6707	6.98721	3.30962	-1.48085	14.2336
SHEET LEGEND:			50.4247	16.4705	6.02487	19.4828	12.1821	13.705	23.4849	12.3482	13.0808	4.15025	21.2821	19.3289	29.5617	44.8543	22.4681	24.2406	28.0644	27.2913	34.8468	37.2122	24.2161	22.9911	23.7373	28.0004	25.3201	18.7805	30.0039	22.8165	37.2745	22.4898	16.4191	26.9191	23.5935	22.8442	21.8823	43.9084	76.495	13.8244	14.0128	19.7708	17.9425	24.3871	18.5323	11.747	2.15044	-2.36129	12.0033
YM = Young Male			54.9453	5.5911	-4.98451	4.63424	-6.13046	0.273901	6.61338	1.7312	-4.87782	-13.7539	-5.20505	-1.3216	16.0257	23.6656	-0.788966	4.07167	3.59035	9.68088	10.199	20.3793	3.7077	0.300332	-9.8093	-5.57574	4.71724	-14.4058	3.28021	3.43804	15.2692	-0.238428	-5.69497	0.760521	4.87047	-0.023752	12.0989	30.0202	66.9096	-1.82861	1.48148	1.73387	-9.03114	-0.560055	-6.66238	-3.52057	-10.3199	-13.502	-2.67077
YF = Young Female			59.3894	7.33519	-3.53911	1.66571	-8.73867	-1.43329	10.5391	2.29747	-5.81706	-16.8168	-4.05639	2.16347	10.005	21.9469	0.780974	3.36312	0.828696	8.67147	8.51221	18.0028	5.51803	-1.94906	-8.47244	-2.34448	2.4747	-7.5972	4.95631	1.3452	11.6754	-2.85842	1.4393	-0.9517	1.58134	-1.87139	5.17614	31.5654	63.4834	-4.62237	-1.36123	0.448862	-10.2913	-2.16714	-8.51172	0.221878	-12.5642	-15.735	-2.44398
OM = Old Male			63.8401	6.27325	-3.05797	2.58579	-9.15313	-1.57308	7.05156	-0.414378	-7.32262	-16.9607	-6.03837	-4.90345	-43.3355	20.2061	0.709807	3.1037	0.663028	9.61834	12.5487	16.5357	9.51116	-2.91394	-8.11052	-1.93865	2.10065	-3.72355	7.20649	-0.471362	8.41753	-1.3956	1.69291	-2.64601	-0.527958	-1.69386	4.06187	29.2242	63.5425	-4.94036	-0.443653	1.44538	-10.6923	-3.2869	-8.32648	-16.2837	-12.7078	-15.4833	-2.69247
OF = Old Female
GT = Gastrocnemius muscle	Biological Sample Average:		Time (minutes)	NADH-OMGT1	NADH-OMGT2	NADH-OMGT3	NADH-OMGT4	NADH-OMGT5	NADH-OMGT6	NADH-OMGT7	NADH-OMGT8	NADH-OMGT9	NADH-OMGT10		Succ/Rot-OMGT1	Succ/Rot-OMGT2	Succ/Rot-OMGT3	Succ/Rot-OMGT4	Succ/Rot-OMGT5	Succ/Rot-OMGT6	Succ/Rot-OMGT7	Succ/Rot-OMGT8	Succ/Rot-OMGT9	Succ/Rot-OMGT10			NADH-OFGT1	NADH-OFGT2	NADH-OFGT3	NADH-OFGT4	NADH-OFGT5	NADH-OFGT6	NADH-OFGT7	NADH-OFGT8	NADH-OFGT9	NADH-OFGT10		Succ/Rot-OFGT1	Succ/Rot-OFGT2	Succ/Rot-OFGT3	Succ/Rot-OFGT4	Succ/Rot-OFGT5	Succ/Rot-OFGT6	Succ/Rot-OFGT7	Succ/Rot-OFGT8	Succ/Rot-OFGT9	Succ/Rot-OFGT10
1, 2, 3…10 = sample number	(the average of three technical replicates per biological sample)		1.30951	-2.10224	-8.25859	13.8559	4.89428	-5.50076	3.93008	-1.12912	-6.47475	-3.00568	-3.3068		-6.94481	-3.87408	-0.50665	1.81825	-1.15136	5.83363	-1.6994	14.2488	6.61682	-3.41626			-0.4534	0.0335217	-2.56066	-1.90947	-3.57457	-5.57131	-7.59162	-5.50105	-1.35081	-1.12108		-0.442766	4.61961	1.35231	2.17634	0.752241	0.015368	0.630739	14.5566	3.98813	6.58125
MTDR = mitoTracker Deep Red			5.75478	-0.734723	-8.25742	11.0225	9.12676	-1.52922	5.59838	-1.29105	-2.79017	0.551713	-0.717012		-4.391	-3.61234	1.67785	5.84852	0.296089	8.10619	-2.73477	4.74654	11.9346	-4.97229			-4.28869	6.14634	0.488245	-2.81461	-3.37674	-4.82797	-4.90299	-2.86328	-3.84401	-0.969347		-1.19095	3.72935	0.415667	3.97885	-1.63073	-0.0288953	0.865971	2.99575	0.248136	1.38248
			10.1948	1.62219	-4.36693	12.5753	10.3443	-2.28153	6.19395	4.33544	-2.56175	1.48815	-4.89415		-3.17184	-4.41112	2.46253	6.41635	-0.561961	11.2924	-2.78205	4.94656	15.4056	-4.36824			-5.12494	5.45103	1.14456	-3.86431	-3.27147	-4.24875	-3.95258	-1.00426	-4.58924	-0.1231		-0.60207	2.20736	-1.98222	4.79937	2.30042	-0.809457	0.538257	2.01409	-1.56383	1.98362
			14.725	26.8266	29.0968	34.764	39.1088	32.5258	30.6939	28.9332	9.98631	20.214	13.9276		41.5547	41.3107	50.6641	3.86107	18.8126	45.3037	36.3247	22.1533	35.8948	24.0573			-0.875167	22.4947	22.2507	17.6718	8.86007	9.06261	18.7138	14.5227	8.02834	14.5813		16.1213	5.99482	35.0621	27.0536	26.3066	21.5586	16.4364	17.4227	17.3831	2.42171
			19.1682	26.6617	23.9311	31.7515	37.3605	24.3485	21.5354	23.4381	7.799	19.7092	12.7887		38.1964	37.8607	46.2382	-2.45825	17.7992	47.4786	32.7498	18.8236	38.4792	24.1215			-4.56993	17.9531	20.534	12.2685	4.58948	8.77474	16.1606	14.753	5.799	12.9405		15.1074	4.72881	34.0325	27.4015	24.3811	17.3332	13.2596	17.3684	18.8734	2.40339
			23.6072	24.4262	22.3775	31.9967	35.0285	24.5594	21.1706	19.4475	8.71556	18.4673	14.4818		34.8288	35.2778	40.4299	-3.04249	16.4831	50.3794	31.0622	20.6583	39.8643	24.0277			-3.22477	18.6681	22.1688	12.9753	5.24875	8.47901	14.8766	14.6481	6.19437	13.0324		18.0566	4.98601	33.3698	27.057	21.5695	16.7796	12.866	15.9084	15.2623	2.119
			28.1345	1.47815	-6.42622	8.28247	1.78613	-2.04691	2.94542	-7.43228	-8.62977	6.41241	1.64273		7.46172	0.527201	4.73795	1.6855	3.52659	27.2664	-2.9852	8.71649	19.5279	5.5264			-7.28799	5.63957	3.38271	4.46493	-6.5823	-2.02051	2.91297	8.59901	4.68935	-0.250585		7.14668	-7.38648	1.67502	4.09364	0.350465	3.67945	4.64364	2.70872	3.913	3.0161
			32.5764	1.80369	-5.68542	9.5184	4.45114	-0.328077	3.6756	-5.71291	-9.79408	6.92683	2.83147		9.95559	5.767	6.41114	5.44133	5.8133	29.7517	-5.884	9.14636	21.3966	6.41033			-5.33147	6.28504	3.77656	5.32391	-6.40514	-2.2703	1.99498	8.40212	3.73529	-0.342917		6.9708	-5.99705	3.08709	5.47452	3.34829	5.11215	7.76244	5.60682	5.26643	4.23612
			37.0162	2.57453	-6.04189	12.4178	4.64152	0.477365	4.02721	-5.33778	-9.77393	6.99136	4.96294		9.77753	3.46756	6.79796	5.52372	6.31296	31.7257	-6.44454	8.54112	26.3299	5.89864			-4.40193	5.80482	4.15994	2.01781	-7.04239	-3.10013	1.38571	8.04702	2.62976	0.621216		8.78819	-6.32845	3.8487	5.3797	2.66808	4.63856	3.90889	7.42279	5.08556	4.83955
			41.5417	12.4696	4.66917	28.4829	27.0825	19.4421	20.6366	11.0501	1.76771	22.128	17.9393		10.9867	21.4582	35.8241	26.1391	27.5094	45.8101	19.3053	12.0539	34.9842	19.3927			1.87764	13.7944	13.1713	11.2902	-0.626232	4.21986	11.8948	9.47916	6.80343	11.5577		12.7278	9.86122	15.3147	13.1937	14.4829	9.20353	16.4307	20.3163	12.0945	13.1435
			45.9833	13.9994	9.11795	30.9213	27.7788	23.2376	24.4497	13.7203	2.93866	23.3997	19.4691		16.8178	26.7044	31.6804	27.3673	29.719	47.9231	22.2937	14.1679	36.3272	20.1468			4.5841	15.0047	16.419	15.4273	2.65979	6.12294	13.8755	10.5483	9.42602	13.9243		12.593	11.8624	20.7072	15.5688	16.0738	11.6446	12.0353	17.8993	12.9199	14.667
			50.4247	13.9927	9.85973	30.521	28.1398	23.867	24.4523	15.8693	3.84539	22.9072	19.7999		16.4573	23.3909	30.0675	25.686	25.3945	47.4286	20.2873	13.2745	35.74	19.3964			5.01088	15.7054	17.1603	17.375	2.75632	6.33733	13.5987	13.4755	10.7543	13.6192		12.8438	10.814	20.7706	14.8119	14.5427	12.7725	12.2731	17.5105	11.9945	14.0186
			54.9453	1.74694	-5.6335	8.98276	8.12911	-2.56253	1.86908	0.462246	-9.11417	8.32828	10.3113		0.252273	3.16633	7.8234	-3.55593	3.11194	36.3429	-5.41786	1.24689	23.4012	1.8152			0.525515	-1.42758	-1.42381	1.94033	-9.68147	-4.30222	1.19768	2.59717	2.99867	1.84688		-1.89365	-3.08065	7.94916	-1.74254	0.348395	-4.05392	-1.52527	6.53019	2.75637	3.19027
			59.3894	1.8206	-6.77879	8.69699	7.19059	-0.431898	-0.413919	-1.84491	-9.35911	6.34226	6.86679		0.122381	2.70403	6.00413	-2.78074	3.41876	33.4083	-6.99005	1.44743	23.6396	2.13513			-1.25398	-1.98184	-3.56474	-0.033788	-10.8513	-5.88342	0.168357	2.48597	3.49898	1.13714		-1.64792	-1.54267	1.40596	-1.59847	1.13476	-3.25056	-0.998824	4.59605	2.2098	2.7212
			63.8401	1.93369	-8.23256	8.00653	7.71098	1.00386	-1.62261	-1.31288	-14.8249	6.52437	5.21284		-1.22488	-18.0924	7.61001	-2.64951	2.90495	32.2762	-7.43521	-0.604917	22.8273	3.26976			-5.20849	-3.10081	-3.73657	-0.667003	-11.0932	-7.98597	-0.367591	2.69066	3.25721	0.509207		1.20055	-0.488595	1.59419	-1.75071	2.08957	-3.62364	-0.935895	4.78025	0.296422	2.03232
	Complex Linked Resp. Averages:			OMGT1	OMGT2	OMGT3	OMGT4	OMGT5	OMGT6	OMGT7	OMGT8	OMGT9	OMGT10														OFGT1	OFGT2	OFGT3	OFGT4	OFGT5	OFGT6	OFGT7	OFGT8	OFGT9	OFGT10
	(average of three consectutive time points)		CI	25.9715	25.1352	32.8374	37.1659	27.1446	24.4666	23.9396	8.83362	19.4635	13.7327													CI	-2.88996	19.7053	21.6512	14.3052	6.23277	8.77212	16.5836	14.6413	6.6739	13.5181
			CII	38.1933	38.1498	45.7774	-0.546556	17.6983	47.7205	33.3789	20.5451	38.0794	24.0689													CII	16.4284	5.23655	34.1548	27.1707	24.0857	18.5571	14.1874	16.8999	17.1729	2.3147
			CIV	14.1206	15.8667	31.2495	27.0322	24.8616	35.1167	17.0877	8.00801	29.2477	19.3574													CIV	8.27286	12.8404	17.2572	14.6112	8.31489	8.38345	13.3513	14.8715	10.6654	13.4884
	Biological Sample Avg/ug pro:		Time (minutes)	NADH-OMGT1	NADH-OMGT2	NADH-OMGT3	NADH-OMGT4	NADH-OMGT5	NADH-OMGT6	NADH-OMGT7	NADH-OMGT8	NADH-OMGT9	NADH-OMGT10		Succ/Rot-OMGT1	Succ/Rot-OMGT2	Succ/Rot-OMGT3	Succ/Rot-OMGT4	Succ/Rot-OMGT5	Succ/Rot-OMGT6	Succ/Rot-OMGT7	Succ/Rot-OMGT8	Succ/Rot-OMGT9	Succ/Rot-OMGT10			NADH-OFGT1	NADH-OFGT2	NADH-OFGT3	NADH-OFGT4	NADH-OFGT5	NADH-OFGT6	NADH-OFGT7	NADH-OFGT8	NADH-OFGT9	NADH-OFGT10		Succ/Rot-OFGT1	Succ/Rot-OFGT2	Succ/Rot-OFGT3	Succ/Rot-OFGT4	Succ/Rot-OFGT5	Succ/Rot-OFGT6	Succ/Rot-OFGT7	Succ/Rot-OFGT8	Succ/Rot-OFGT9	Succ/Rot-OFGT10
			1.30951	-0.210224	-0.825859	1.38559	0.489428	-0.550076	0.393008	-0.112912	-0.647475	-0.300567	-0.33068		-0.694481	-0.387408	-0.050665	0.181825	-0.115136	0.583363	-0.16994	1.42488	0.661682	-0.341626			-0.04534	0.00335217	-0.256066	-0.190947	-0.357457	-0.557131	-0.759162	-0.550105	-0.135081	-0.112108		-0.0442766	0.461961	0.135231	0.217634	0.0752241	0.0015368	0.0630739	1.45566	0.398813	0.658125
			5.75478	-0.0734723	-0.825742	1.10225	0.912676	-0.152922	0.559838	-0.129105	-0.279017	0.0551713	-0.0717012		-0.4391	-0.361234	0.167785	0.584852	0.0296089	0.810619	-0.273477	0.474654	1.19346	-0.497229			-0.428869	0.614634	0.0488245	-0.281461	-0.337674	-0.482797	-0.490299	-0.286328	-0.384401	-0.0969347		-0.119095	0.372935	0.0415667	0.397885	-0.163073	-0.00288953	0.0865971	0.299575	0.0248136	0.138248
			10.1948	0.162219	-0.436693	1.25753	1.03443	-0.228153	0.619395	0.433544	-0.256175	0.148815	-0.489415		-0.317184	-0.441112	0.246253	0.641635	-0.0561961	1.12924	-0.278205	0.494656	1.54056	-0.436824			-0.512494	0.545103	0.114456	-0.386431	-0.327147	-0.424875	-0.395258	-0.100426	-0.458924	-0.01231		-0.060207	0.220736	-0.198222	0.479937	0.230042	-0.0809457	0.0538257	0.201409	-0.156383	0.198362
			14.725	2.68266	2.90968	3.4764	3.91088	3.25258	3.06939	2.89332	0.998631	2.0214	1.39276		4.15547	4.13107	5.06641	0.386107	1.88126	4.53037	3.63247	2.21533	3.58948	2.40573			-0.0875167	2.24947	2.22507	1.76718	0.886007	0.906261	1.87138	1.45227	0.802834	1.45813		1.61213	0.599482	3.50621	2.70536	2.63066	2.15586	1.64364	1.74227	1.73831	0.242171
			19.1682	2.66617	2.39311	3.17515	3.73605	2.43485	2.15354	2.34381	0.7799	1.97092	1.27887		3.81964	3.78607	4.62382	-0.245825	1.77992	4.74786	3.27498	1.88236	3.84792	2.41215			-0.456993	1.79531	2.0534	1.22685	0.458948	0.877474	1.61606	1.4753	0.5799	1.29405		1.51074	0.472881	3.40325	2.74015	2.43811	1.73332	1.32596	1.73684	1.88734	0.240339
			23.6072	2.44262	2.23775	3.19967	3.50285	2.45594	2.11706	1.94475	0.871556	1.84673	1.44818		3.48288	3.52778	4.04299	-0.304249	1.64831	5.03794	3.10622	2.06583	3.98643	2.40277			-0.322477	1.86681	2.21688	1.29753	0.524875	0.847901	1.48766	1.46481	0.619437	1.30324		1.80566	0.498601	3.33698	2.7057	2.15695	1.67796	1.2866	1.59084	1.52623	0.2119
			28.1345	0.147815	-0.642622	0.828247	0.178613	-0.204691	0.294542	-0.743228	-0.862977	0.641241	0.164273		0.746172	0.0527201	0.473795	0.16855	0.352659	2.72664	-0.29852	0.871649	1.95279	0.55264			-0.728799	0.563957	0.338271	0.446493	-0.65823	-0.202051	0.291297	0.859901	0.468935	-0.0250585		0.714668	-0.738648	0.167502	0.409364	0.0350465	0.367945	0.464364	0.270872	0.3913	0.30161
			32.5764	0.180369	-0.568542	0.95184	0.445114	-0.0328077	0.36756	-0.571291	-0.979408	0.692683	0.283147		0.995559	0.5767	0.641114	0.544133	0.58133	2.97517	-0.5884	0.914636	2.13966	0.641033			-0.533147	0.628504	0.377656	0.532391	-0.640514	-0.22703	0.199498	0.840212	0.373529	-0.0342917		0.69708	-0.599705	0.308709	0.547452	0.334829	0.511215	0.776244	0.560682	0.526643	0.423612
			37.0162	0.257453	-0.604189	1.24178	0.464152	0.0477365	0.402721	-0.533778	-0.977393	0.699136	0.496294		0.977753	0.346756	0.679796	0.552372	0.631296	3.17257	-0.644454	0.854112	2.63299	0.589864			-0.440193	0.580482	0.415994	0.201781	-0.704239	-0.310013	0.138571	0.804702	0.262976	0.0621216		0.878819	-0.632845	0.38487	0.53797	0.266808	0.463856	0.390889	0.742279	0.508556	0.483955
			41.5417	1.24696	0.466917	2.84829	2.70825	1.94421	2.06366	1.10501	0.17677	2.2128	1.79393		1.09867	2.14582	3.58241	2.61391	2.75094	4.58101	1.93053	1.20539	3.49842	1.93927			0.187764	1.37944	1.31713	1.12902	-0.0626232	0.421986	1.18948	0.947916	0.680343	1.15577		1.27278	0.986122	1.53147	1.31937	1.44829	0.920353	1.64307	2.03163	1.20945	1.31435
			45.9833	1.39994	0.911795	3.09213	2.77788	2.32376	2.44497	1.37203	0.293866	2.33997	1.94691		1.68178	2.67044	3.16804	2.73673	2.9719	4.79231	2.22937	1.41679	3.63272	2.01468			0.45841	1.50047	1.6419	1.54273	0.265979	0.612294	1.38755	1.05483	0.942602	1.39243		1.2593	1.18624	2.07072	1.55688	1.60738	1.16446	1.20353	1.78993	1.29199	1.4667
			50.4247	1.39927	0.985973	3.0521	2.81398	2.3867	2.44523	1.58693	0.384539	2.29072	1.97999		1.64573	2.33909	3.00675	2.5686	2.53945	4.74286	2.02873	1.32745	3.574	1.93964			0.501088	1.57054	1.71603	1.7375	0.275632	0.633733	1.35987	1.34755	1.07543	1.36192		1.28438	1.0814	2.07706	1.48119	1.45427	1.27725	1.22731	1.75105	1.19945	1.40186
			54.9453	0.174694	-0.56335	0.898276	0.812911	-0.256253	0.186908	0.0462246	-0.911417	0.832828	1.03113		0.0252273	0.316633	0.78234	-0.355593	0.311194	3.63429	-0.541786	0.124689	2.34012	0.18152			0.0525515	-0.142758	-0.142381	0.194033	-0.968147	-0.430222	0.119768	0.259717	0.299867	0.184688		-0.189365	-0.308065	0.794916	-0.174254	0.0348395	-0.405392	-0.152527	0.653019	0.275637	0.319027
			59.3894	0.18206	-0.677879	0.869699	0.719059	-0.0431898	-0.0413919	-0.184491	-0.935911	0.634226	0.686679		0.0122381	0.270403	0.600413	-0.278074	0.341876	3.34083	-0.699005	0.144743	2.36396	0.213513			-0.125398	-0.198184	-0.356474	-0.0033788	-1.08513	-0.588342	0.0168357	0.248597	0.349898	0.113714		-0.164792	-0.154267	0.140596	-0.159847	0.113476	-0.325056	-0.0998824	0.459605	0.22098	0.27212
			63.8401	0.193369	-0.823256	0.800653	0.771098	0.100386	-0.162261	-0.131288	-1.48249	0.652437	0.521284		-0.122488	-1.80924	0.761001	-0.264951	0.290494	3.22762	-0.743521	-0.0604917	2.28273	0.326976			-0.520849	-0.310081	-0.373657	-0.0667003	-1.10932	-0.798597	-0.0367591	0.269066	0.325721	0.0509207		0.120055	-0.0488595	0.159419	-0.175071	0.208957	-0.362364	-0.0935895	0.478025	0.0296422	0.203232
	Complex Linked Resp. Avg/ug pro:			OMGT1	OMGT2	OMGT3	OMGT4	OMGT5	OMGT6	OMGT7	OMGT8	OMGT9	OMGT10														OFGT1	OFGT2	OFGT3	OFGT4	OFGT5	OFGT6	OFGT7	OFGT8	OFGT9	OFGT10
			CI	2.59715	2.51352	3.28374	3.71659	2.71446	2.44666	2.39396	0.883362	1.94635	1.37327													CI	-0.288996	1.97053	2.16512	1.43052	0.623277	0.877212	1.65836	1.46413	0.66739	1.35181
			CII	3.81933	3.81498	4.57774	-0.0546556	1.76983	4.77205	3.33789	2.05451	3.80794	2.40689													CII	1.64284	0.523655	3.41548	2.71707	2.40857	1.85571	1.41874	1.68999	1.71729	0.23147
			CIV	1.41206	1.58667	3.12495	2.70322	2.48616	3.51167	1.70877	0.800801	2.92477	1.93574													CIV	0.827286	1.28404	1.72572	1.46112	0.831489	0.838345	1.33513	1.48715	1.06654	1.34884
	Biological Sample Avg/MTDR:		Time (minutes)	NADH-OMGT1	NADH-OMGT2	NADH-OMGT3	NADH-OMGT4	NADH-OMGT5	NADH-OMGT6	NADH-OMGT7	NADH-OMGT8	NADH-OMGT9	NADH-OMGT10		Succ/Rot-OMGT1	Succ/Rot-OMGT2	Succ/Rot-OMGT3	Succ/Rot-OMGT4	Succ/Rot-OMGT5	Succ/Rot-OMGT6	Succ/Rot-OMGT7	Succ/Rot-OMGT8	Succ/Rot-OMGT9	Succ/Rot-OMGT10			NADH-OFGT1	NADH-OFGT2	NADH-OFGT3	NADH-OFGT4	NADH-OFGT5	NADH-OFGT6	NADH-OFGT7	NADH-OFGT8	NADH-OFGT9	NADH-OFGT10		Succ/Rot-OFGT1	Succ/Rot-OFGT2	Succ/Rot-OFGT3	Succ/Rot-OFGT4	Succ/Rot-OFGT5	Succ/Rot-OFGT6	Succ/Rot-OFGT7	Succ/Rot-OFGT8	Succ/Rot-OFGT9	Succ/Rot-OFGT10
			1.30951	-0.000196576	-0.000946575	0.00123281	0.000506408	-0.000477542	0.000385964	-9.78242e-05	-0.000599909	-0.000332424	-0.000288544		-0.000649394	-0.000444036	-4.50785e-05	0.000188133	-9.99537e-05	0.000572908	-0.000147233	0.00132021	0.000731812	-0.000298095			-6.23222e-05	4.96404e-06	-0.000279637	-0.000178454	-0.00060907	-0.000658322	-0.000773054	-0.00100105	-0.000212997	-0.00019005		-6.08605e-05	0.000684092	0.000147678	0.000203394	0.000128174	1.81593e-06	6.42281e-05	0.00264892	0.000628853	0.00111567
			5.75478	-6.87023e-05	-0.000946442	0.000980706	0.00094434	-0.000132757	0.000549804	-0.000111854	-0.000258519	6.10187e-05	-6.25649e-05		-0.000410593	-0.000414036	0.000149285	0.000605142	2.57046e-05	0.000796091	-0.000236934	0.000439784	0.00131995	-0.000433871			-0.000589503	0.000910178	5.33187e-05	-0.000263046	-0.000575361	-0.000570486	-0.00049927	-0.000521041	-0.000606129	-0.000164327		-0.000163702	0.000552258	4.53929e-05	0.000371852	-0.00027786	-3.41435e-06	8.81818e-05	0.000545147	3.91264e-05	0.000234363
			10.1948	0.000151688	-0.000500525	0.00111886	0.00107031	-0.000198069	0.000608294	0.000375613	-0.000237355	0.000164587	-0.000427053		-0.000296591	-0.00050559	0.0002191	0.000663896	-4.8786e-05	0.001109	-0.000241031	0.000458316	0.00170384	-0.000381163			-0.00070445	0.000807213	0.000124991	-0.000361147	-0.000557425	-0.000502044	-0.000402491	-0.00018275	-0.000723638	-2.08684e-05		-8.27576e-05	0.000326875	-0.000216468	0.000448535	0.000391969	-9.56477e-05	5.48106e-05	0.000366511	-0.000246587	0.00033627
			14.725	0.00250849	0.003335	0.00309307	0.00404656	0.00282369	0.00301438	0.00250671	0.000925267	0.00223564	0.00121529		0.00388569	0.00473492	0.00450776	0.000399502	0.00163319	0.00444917	0.00314709	0.00205259	0.00396991	0.00209919			-0.000120296	0.00333112	0.00242989	0.00165156	0.00150967	0.00107086	0.00190562	0.00264276	0.00126592	0.00247187		0.00221596	0.00088774	0.00382895	0.00252835	0.00448238	0.00254742	0.00167372	0.00317047	0.00274099	0.000410535
			19.1682	0.00249308	0.00274291	0.00282505	0.00386566	0.00211379	0.00211494	0.00203063	0.000722605	0.00217981	0.00111592		0.00357166	0.00433949	0.00411397	-0.000254353	0.00154521	0.00466277	0.00283737	0.00174407	0.00425575	0.00210479			-0.000628161	0.00265857	0.00224241	0.00114658	0.000782	0.00103685	0.00164563	0.00268466	0.000914395	0.00219372		0.00207659	0.000700264	0.00371652	0.00256087	0.00415429	0.00204814	0.00135022	0.0031606	0.00297598	0.00040743
			23.6072	0.00228404	0.00256485	0.00284686	0.00362438	0.0021321	0.00207912	0.00168489	0.000807527	0.00204245	0.00126365		0.00325676	0.00404344	0.00359719	-0.000314805	0.00143097	0.00494764	0.00269116	0.00191406	0.00440894	0.0020966			-0.000443261	0.00276446	0.00242094	0.00121263	0.000894333	0.0010019	0.00151488	0.00266558	0.000976738	0.00220929		0.00248197	0.000738351	0.00364415	0.00252867	0.00367521	0.00198272	0.00131015	0.00289492	0.00240658	0.00035922
			28.1345	0.000138218	-0.000736555	0.00073692	0.00018481	-0.0001777	0.000289263	-0.000643916	-0.000799579	0.000709204	0.000143341		0.000697729	6.04262e-05	0.000421552	0.000174398	0.000306157	0.00267777	-0.000258632	0.000807614	0.00215976	0.000482221			-0.00100177	0.000835133	0.000369408	0.000417279	-0.00112156	-0.000238749	0.000296627	0.00156479	0.000739424	-4.248e-05		0.000982348	-0.00109382	0.00018292	0.000382579	5.97157e-05	0.000434774	0.000472862	0.000492916	0.000617008	0.000511298
			32.5764	0.000168659	-0.000651646	0.000846886	0.000460557	-2.84816e-05	0.000360972	-0.000494954	-0.000907455	0.000766099	0.000247067		0.000930925	0.000660997	0.000570422	0.00056301	0.000504675	0.00292184	-0.000509777	0.000847443	0.00236643	0.000559351			-0.000732838	0.000930718	0.000412419	0.000497557	-0.00109137	-0.000268265	0.000203149	0.00152896	0.000588985	-5.81323e-05		0.000958172	-0.000888071	0.000337126	0.000511633	0.000570514	0.000604065	0.000790448	0.00102029	0.000830419	0.00071812
			37.0162	0.000240738	-0.000692504	0.00110485	0.000480255	4.14419e-05	0.000395503	-0.000462453	-0.000905589	0.000773235	0.000433055		0.000914275	0.000397442	0.000604838	0.000571535	0.000548052	0.00311571	-0.000558341	0.000791364	0.00291205	0.000514702			-0.000605068	0.000859604	0.000454286	0.000188579	-0.00119995	-0.00036632	0.000141107	0.00146435	0.000414665	0.00010531		0.00120798	-0.000937146	0.000420296	0.000502771	0.000454613	0.000548105	0.000398042	0.00135075	0.000801898	0.000820416
			41.5417	0.001166	0.000535167	0.00253423	0.0028022	0.00168784	0.00202668	0.00095736	0.000163784	0.00244733	0.00156534		0.00102734	0.00245948	0.00318739	0.0027046	0.0023882	0.0044989	0.00167257	0.00111683	0.0038692	0.00169217			0.000258091	0.00204274	0.00143837	0.00105515	-0.000106704	0.00049863	0.00121125	0.00172496	0.00107277	0.0019593		0.0017495	0.00146029	0.00167244	0.00123305	0.00246774	0.00108752	0.00167314	0.00369703	0.00190707	0.00222813
			45.9833	0.00130905	0.00104507	0.00275118	0.00287426	0.00201735	0.00240115	0.0011887	0.000272277	0.00258798	0.00169883		0.0015726	0.00306078	0.00281872	0.00283168	0.00258002	0.00470641	0.00193148	0.00131271	0.00401774	0.00175796			0.000630108	0.00222196	0.00179304	0.00144179	0.000453201	0.000723504	0.00141294	0.00191951	0.00148631	0.00236048		0.00173097	0.00175664	0.00226133	0.00145502	0.00273882	0.00137596	0.00122555	0.0032572	0.00203722	0.0024864
			50.4247	0.00130843	0.00113009	0.00271556	0.00291161	0.00207198	0.0024014	0.00137489	0.000356289	0.00253351	0.0017277		0.00153889	0.002681	0.00267521	0.00265771	0.00220459	0.00465785	0.00175765	0.00122992	0.00395279	0.00169249			0.000688771	0.00232573	0.00187399	0.00162382	0.000469648	0.000748837	0.00138475	0.00245218	0.00169576	0.00230878		0.00176544	0.00160139	0.00226825	0.00138427	0.00247792	0.00150923	0.00124977	0.00318646	0.0018913	0.00237649
			54.9453	0.000163353	-0.000645696	0.000799227	0.000841113	-0.000222463	0.000183558	4.0048e-05	-0.00084446	0.000921097	0.000899737		2.35895e-05	0.000362916	0.000696075	-0.00036793	0.000270159	0.00356915	-0.000469391	0.000115529	0.00258814	0.000158391			7.22347e-05	-0.000211403	-0.000155487	0.000181338	-0.00164962	-0.000508363	0.00012196	0.000472617	0.000472834	0.000313089		-0.000260292	-0.000456196	0.000868087	-0.000162853	5.93629e-05	-0.000479022	-0.000155318	0.00118832	0.000434628	0.000540825
			59.3894	0.00017024	-0.000776966	0.000773802	0.000744006	-3.74947e-05	-4.065e-05	-0.000159839	-0.000867154	0.000701445	0.000599181		1.14435e-05	0.000309928	0.000534208	-0.000287721	0.000296796	0.00328095	-0.000605603	0.00013411	0.00261451	0.000186307			-0.000172366	-0.00029348	-0.000389288	-3.15773e-06	-0.00184895	-0.000695201	1.71437e-05	0.000452381	0.000551725	0.000192772		-0.000226515	-0.000228445	0.000153538	-0.000149388	0.000193352	-0.000384095	-0.00010171	0.000836359	0.000348444	0.000461307
			63.8401	0.000180815	-0.000943592	0.000712369	0.00079785	8.7149e-05	-0.000159353	-0.000113745	-0.00137358	0.000721586	0.000454861		-0.000114536	-0.0020737	0.00067709	-0.000274143	0.000252189	0.00316977	-0.000644171	-5.60476e-05	0.00252466	0.000285312			-0.000715933	-0.000459182	-0.000408051	-6.23361e-05	-0.00189017	-0.000943644	-3.74317e-05	0.000489629	0.000513602	8.63223e-05		0.000165021	-7.23534e-05	0.000174094	-0.000163616	0.00035604	-0.000428179	-9.53021e-05	0.000869879	4.67403e-05	0.000344524
	Complex Linked Resp. Avg/MTDR:			OMGT1	OMGT2	OMGT3	OMGT4	OMGT5	OMGT6	OMGT7	OMGT8	OMGT9	OMGT10														OFGT1	OFGT2	OFGT3	OFGT4	OFGT5	OFGT6	OFGT7	OFGT8	OFGT9	OFGT10
			CI	0.00242854	0.00288092	0.00292166	0.00384553	0.00235653	0.00240281	0.00207408	0.000818466	0.00215263	0.00119829													CI	-0.000397239	0.00291805	0.00236441	0.00133692	0.001062	0.00103654	0.00168871	0.00266433	0.00105235	0.00229162
			CII	0.00357137	0.00437262	0.00407297	-5.65518e-05	0.00153646	0.00468653	0.00289188	0.00190357	0.00421153	0.00210019													CII	0.00225817	0.000775452	0.00372987	0.00253929	0.00410396	0.00219276	0.0014447	0.00307533	0.00270785	0.000392395
			CIV	0.00132039	0.0018186	0.00278038	0.00279701	0.00215833	0.00344873	0.00148044	0.00074197	0.00323476	0.00168908													CIV	0.00113715	0.00190146	0.00188457	0.00136552	0.00141677	0.000990612	0.00135957	0.00270622	0.00168174	0.0022866
	MTDR (Mito. Content, RFU)/well:			OMGT1	OMGT2	OMGT3	OMGT4	OMGT5	OMGT6	OMGT7	OMGT8	OMGT9	OMGT10														OFGT1	OFGT2	OFGT3	OFGT4	OFGT5	OFGT6	OFGT7	OFGT8	OFGT9	OFGT10
			predicted MTDR in seahorse well	10694.3	8724.7	11239.3	9664.7	11518.9	10182.5	11542.3	10792.9	9041.7	11460.3													predicted MTDR in seahorse well	7275.1	6752.9	9157.1	10700.1	5868.9	8462.9	9820.3	5495.3	6341.9	5898.9
[truncated: 74 more columns]

## Sheet: Old-gWAT
SMAPLE INFORMATION:	All data from Seahorse Machine:		Time (minutes)	NADH-OMGW1			Succ/Rot-OMGW1			NADH-OMGW2			Succ/Rot-OMGW2			NADH-OMGW3			Succ/Rot-OMGW3			NADH-OMGW4			Succ/Rot-OMGW4			NADH-OMGW5			Succ/Rot-OMGW5			NADH-OMGW6			Succ/Rot-OMGW6			NADH-OMGW7			Succ/Rot-OMGW7			NADH-OMGW8			Succ/Rot-OMGW8
Tissue: Gonadal White Adipose Tissue (gWAT)			1.30951	6.12477	-1.21535	0.075093	-9.92886	-2.22885	18.8687	-1.70395	1.52929	-10.3792	1.27346	-1.93978	0.566699	5.58125	-7.52302	22.3154	0.182927	12.6705	17.9456	-2.97929	8.24551	1.83172	4.35696	-5.57155	14.6037	-2.25389	-3.06002	-0.232913	8.34608	-1.13672	5.76357	0.601442	8.92584	-2.86974	10.4014	9.69796	31.3487	8.85738	11.5529	-7.40797	13.0947	-8.7217	-1.00108	24.4307	0.53819	-5.36162	-1.05216
Tissue prep: Frozen			5.75478	4.65258	0.486434	1.556	-7.99361	-0.81837	11.7184	0.063975	-8.84866	-4.62185	2.69986	-0.887173	2.25448	10.3743	-2.91373	12.3779	5.30149	12.7772	8.05327	2.72437	8.09933	4.62625	8.93286	0.645395	16.0267	1.6101	1.75889	3.67197	8.6131	0.094284	11.6546	1.60438	10.235	2.49832	14.2671	14.7952	34.6455	5.50576	1.33167	7.54247	11.1035	-2.04785	-2.17169	5.21321	0.456339	-5.19796	15.6802
Entire region, bilateral			10.1948	5.33723	6.59133	10.5332	-6.044	-0.987028	18.7973	0.613519	-6.29533	-3.46077	2.87054	3.10197	0.658049	10.4702	1.90018	7.6723	6.24531	15.3839	9.59313	3.62033	14.0472	4.78633	9.61433	6.63539	15.328	4.89251	0.300015	3.92392	6.70047	-0.256527	6.43633	-0.563524	8.77231	-1.00311	14.638	23.5476	37.602	6.02548	3.54089	-4.56649	8.63631	7.50758	-1.57912	2.3028	-0.657834	-2.4722	40.4011
2 mL 1X MAS used			14.725	2.69325	19.8082	-2.61154	8.36899	12.766	48.6083	10.0235	12.8124	-2.95849	9.48136	20.2852	6.5012	6.72836	11.263	16.2494	30.0927	49.0819	37.2805	12.2298	43.3647	10.1056	44.8456	22.3079	68.1856	-0.882089	-3.43179	-0.934979	11.8979	5.33901	24.4856	4.30741	27.188	15.6704	59.4262	56.6396	70.8947	11.1673	41.8474	11.1794	40.2525	38.4737	29.0453	11.5728	6.43711	-3.66899	77.9496
7 ml homogenizer used			19.1682	1.51742	17.7397	-3.78387	8.08885	11.5275	49.6985	8.84093	13.7599	-1.66606	9.44391	23.306	4.8198	4.35511	11.5745	13.6814	32.2472	48.4873	36.2522	14.5765	34.9294	6.53221	45.7297	19.7905	64.207	-4.57261	-6.33691	-3.40227	13.3086	7.22533	21.7075	0.681849	27.0193	10.9797	55.529	54.4566	75.2767	11.6114	23.6123	2.6408	39.4975	38.9814	26.2535	13.747	8.37375	-5.43429	65.957
Sex: male and female			23.6072	2.01578	18.4488	-1.08733	8.28861	10.0241	50.3044	9.66752	12.4326	-0.548765	10.2187	21.0357	5.45286	4.34947	17.8144	13.1875	33.0825	46.1816	36.8181	13.9897	30.1881	8.01126	41.8407	19.3594	58.87	-5.0988	-5.65142	-4.12885	13.3279	8.76927	19.0643	1.12704	25.0137	11.226	54.3692	55.5097	72.7172	12.9418	21.7218	0.491137	38.7105	38.1539	24.9764	13.1695	9.41537	-9.3592	64.1106
Strain: C57BL/6J			28.1345	7.19245	-9.72575	-4.27411	-10.7028	6.57934	8.27385	4.92579	5.23309	-3.64443	9.16584	14.4967	11.6168	-1.15002	16.2983	7.13932	-1.00776	6.19358	4.23139	-4.15826	14.8163	0.527384	6.89586	5.91631	23.2928	-3.80164	-11.2557	-7.21636	9.27891	4.79787	4.21371	-6.50353	15.7224	5.23259	18.795	19.7047	41.4268	-2.50149	10.8828	-12.1908	22.4691	9.97927	-3.58052	5.74481	11.325	-9.36271	43.9464
Diet: Standard Chow			32.5764	7.97165	-6.27881	-3.94905	-7.92237	9.96258	13.3931	10.194	8.28961	-2.69006	11.4886	13.683	11.5123	-0.979634	14.7594	9.37576	-0.655342	8.60443	6.93581	-0.502355	3.33602	1.14384	6.04134	6.16433	24.9029	-4.23883	-13.0816	-7.18335	8.9773	4.7333	9.08116	-7.77742	13.7571	2.19301	20.928	20.4879	44.1746	2.39174	6.05083	-9.4406	18.5603	16.0859	-2.08279	13.7695	11.8103	-4.17188	44.8982
Age: 80 weeks			37.0162	5.94414	-5.59685	-4.07783	-7.03886	9.65672	14.5829	7.19923	8.56135	-1.31619	10.2179	14.5152	11.2933	-0.07348	14.7355	12.1071	1.70688	11.3415	6.88719	1.31277	1.54562	2.6398	5.82561	2.84993	23.4663	-3.97514	-11.6808	-5.46576	10.6149	4.80588	9.65227	-7.00657	10.4383	0.68099	21.3945	21.2167	45.5654	1.56082	3.51511	-10.8525	15.8979	12.4503	0.887901	17.1843	15.3693	-3.85613	44.4536
Protein used: 15 ug/well			41.5417	26.6729	25.2022	18.7566	36.2259	31.1033	41.4309	-2.03795	8.70834	7.43229	22.0307	25.0839	15.1005	45.8381	37.3625	51.9488	62.6126	64.9444	65.6231	51.9131	48.6991	44.0164	56.0267	41.741	56.6291	3.05201	0.816093	-6.37245	16.1588	3.72314	15.1229	76.2481	64.9446	62.6703	80.1953	84.7023	95.5751	55.7189	41.7409	61.6208	71.2591	75.5516	71.3933	33.4599	32.7263	19.9924	67.0473
			45.9833	28.471	24.0093	18.9085	36.8739	32.8532	43.1794	0.868204	13.9916	5.87765	22.2772	26.0616	17.7973	46.7548	39.8634	54.7676	62.0987	60.4803	62.2885	46.6288	45.1878	38.9644	56.2239	43.6195	58.8676	4.0598	2.64771	-2.165	25.5269	7.17783	18.8785	76.999	63.1025	67.7788	76.1605	85.8064	94.4945	55.847	42.0186	56.7959	73.2578	69.9358	68.2242	37.2898	32.5906	15.9949	65.2733
SHEET LEGEND:			50.4247	21.9299	22.2547	16.9582	33.4983	30.9732	42.917	3.08375	16.2221	4.74647	21.2528	24.6607	19.8424	45.5721	37.6801	52.8011	61.6298	55.9646	61.3928	43.316	41.7343	34.6127	59.0696	43.2387	57.6426	4.76283	3.02194	-3.29886	15.705	5.43508	17.7865	76.2766	56.5497	68.8952	71.1284	80.822	92.8711	50.5841	40.1357	50.608	65.9235	65.5755	61.8192	35.4634	24.4511	12.2429	63.7979
YM = Young Male			54.9453	1.18665	1.67199	5.25537	4.33873	-0.952388	11.4397	-0.757741	-4.08908	-4.20243	7.23165	8.84346	2.18664	2.59613	0.925345	15.3851	17.0523	8.28611	8.40934	3.41479	8.26085	5.52129	7.77947	7.011	23.5705	-4.09775	-11.1875	-7.50398	16.0739	-1.73573	14.025	5.16328	3.96201	11.556	13.8125	18.9104	56.8808	10.5715	1.82442	-2.84809	5.90551	5.97373	3.58043	14.7659	-3.54852	-10.0242	4.25749
YF = Young Female			59.3894	2.6761	0.155062	3.44981	-3.68554	-1.69085	8.9719	-4.20828	-1.71704	-6.04289	-1.86261	5.92	3.1135	1.81886	0.021656	15.8356	9.50929	8.03149	7.0588	2.92552	7.37885	3.15586	4.15845	5.39672	21.0499	-3.71188	-10.7208	-9.17922	11.702	-1.83145	7.78674	5.75366	1.35315	9.2598	12.6547	15.0869	49.3088	7.67145	1.86601	-4.88323	3.91826	5.81196	1.42131	15.338	-3.76317	-11.4936	13.1756
OM = Old Male			63.8401	2.54618	-0.428389	1.06019	-3.96436	-2.28572	7.24879	-2.27156	1.77915	-5.55014	-2.27254	1.69716	1.26281	1.01103	-0.93853	15.1652	8.5817	7.74325	7.13695	1.16127	7.2656	3.61259	4.17177	5.80817	18.1501	-4.73909	-10.9594	-10.191	12.2905	-2.36558	8.42352	5.43956	1.92879	8.27058	12.3619	15.9417	43.0349	7.15751	1.38998	-4.16258	2.35797	7.0572	0.038525	15.8196	-2.49974	-11.9967	16.696
OF = Old Female
GW = Gonadal White Adipose Tissue (gWAT)	Biological Sample Average:		Time (minutes)	NADH-OMGW1	NADH-OMGW2	NADH-OMGW3	NADH-OMGW4	NADH-OMGW5	NADH-OMGW6	NADH-OMGW7	NADH-OMGW8	NADH-OMGW9	NADH-OMGW10		Succ/Rot-OMGW1	Succ/Rot-OMGW2	Succ/Rot-OMGW3	Succ/Rot-OMGW4	Succ/Rot-OMGW5	Succ/Rot-OMGW6	Succ/Rot-OMGW7	Succ/Rot-OMGW8	Succ/Rot-OMGW9	Succ/Rot-OMGW10			NADH-OFGW1	NADH-OFGW2	NADH-OFGW3	NADH-OFGW4	NADH-OFGW5	NADH-OFGW6	NADH-OFGW7	NADH-OFGW8	NADH-OFGW9	NADH-OFGW10		Succ/Rot-OFGW1	Succ/Rot-OFGW2	Succ/Rot-OFGW3	Succ/Rot-OFGW4	Succ/Rot-OFGW5	Succ/Rot-OFGW6	Succ/Rot-OFGW7	Succ/Rot-OFGW8	Succ/Rot-OFGW9	Succ/Rot-OFGW10
1, 2, 3…10 = sample number	(the average of three technical replicates per biological sample)		1.30951	1.6615	-3.51794	6.79123	2.36598	-1.84894	2.21918	4.3341	6.53575	-1.36192	-6.72169		2.23699	-0.0332093	10.2663	4.46303	4.32431	17.1493	1.12396	0.680089	-7.51592	-0.860787			22.7759	4.66344	5.2552	9.27411	3.52715	6.48815	5.69565	5.33646	1.39704	-2.84764		21.7649	1.11186	3.5419	6.59279	3.1726	5.45124	4.70645	7.87802	1.53466	0.508493
MTDR = mitoTracker Deep Red			5.75478	2.23167	-4.46885	6.61281	5.14998	2.34699	4.77924	4.7933	0.157197	-0.152918	-0.113278		0.968806	1.35572	8.71065	8.53499	6.78732	21.236	2.29464	5.90743	-3.6539	0.794082			28.8643	4.92582	4.61908	4.09545	6.31335	16.9621	6.48642	4.32894	7.38777	1.2854		16.3734	2.50991	6.17194	9.19283	2.41002	3.29036	2.51201	8.69538	6.66361	4.40753
			10.1948	7.48726	-3.04753	6.68089	7.48461	3.03881	2.40189	1.66663	-0.275746	1.83571	0.856268		3.9221	2.21019	10.4074	10.5259	4.29342	25.2625	4.85492	19.2289	-0.119243	2.27123			24.0895	4.86692	4.29546	3.7617	5.85578	17.8002	7.93658	4.46106	10.78	8.92066		13.9856	1.17829	6.9692	9.3322	5.33519	1.6161	1.12589	9.736	9.10635	4.8551
			14.725	6.62997	6.6258	11.4136	21.9	-1.74962	15.7219	21.398	4.7803	10.3375	7.41717		23.2478	12.0893	38.8183	45.1131	13.9075	62.3202	35.9238	40.8705	34.6983	20.2906			19.7506	29.9419	11.2756	25.0644	27.7294	22.9126	17.422	20.6168	31.6366	9.21703		29.4014	93.2247	25.6654	91.5368	55.5205	87.3037	47.0783	95.4657	105.002	51.0624
			19.1682	5.15774	6.97826	9.87033	18.6794	-4.77059	12.8936	12.6215	5.56216	11.1421	7.01071		23.105	12.5232	38.9956	43.2424	14.0804	61.7541	34.9108	40.2433	35.7826	14.0007			25.2612	22.7849	7.55969	20.0225	27.1082	21.7872	14.9264	19.3603	26.3092	7.42805		27.2535	88.6307	23.7075	82.8851	54.1213	83.128	44.9501	92.3727	98.9859	46.9121
			23.6072	6.45907	7.1838	11.7838	17.3964	-4.95969	12.4556	11.7182	4.40854	12.7178	7.86799		22.8724	12.2358	38.694	40.0234	13.7205	60.8654	33.9469	36.463	35.7081	16.4502			23.6454	20.1814	6.2147	17.2377	23.9184	20.8519	15.1393	20.3661	23.7815	7.06564		19.1691	83.0555	21.6041	77.2639	49.7893	77.5797	41.9548	89.0276	93.138	46.2251
			28.1345	-2.26914	2.17149	7.42921	3.72848	-7.42457	4.81715	-1.26983	2.56902	1.49648	-1.16221		1.38345	11.7598	3.13907	12.035	6.09683	26.6422	9.62261	23.4887	-3.66951	0.850416			21.7601	0.367146	5.40946	16.5596	6.55695	8.26415	13.2006	-1.08132	4.58291	6.49131		16.1752	9.81134	4.63762	15.2518	4.19866	12.3776	12.1854	12.62	4.08638	5.25292
			32.5764	-0.75207	5.26452	7.7185	1.32583	-8.16794	2.72423	-0.332675	7.13597	4.21367	2.9846		5.14444	12.2279	4.96163	12.3695	7.59725	28.5302	10.8545	25.3703	-2.43601	4.50639			19.9365	0.898911	6.19401	14.7445	9.36052	5.85734	14.6467	2.05286	10.0241	8.05716		26.8867	14.181	8.22507	14.9045	3.31843	8.72196	12.4642	12.7877	7.70863	12.9039
			37.0162	-1.24351	4.8148	8.92303	1.83273	-7.04056	1.37091	-1.92552	9.56583	4.31503	1.68632		5.73358	12.0088	6.64517	10.7139	8.35768	29.3922	9.74537	25.7177	-0.754785	5.58557			18.229	3.36214	6.93193	13.5143	8.86376	5.61907	15.9392	1.98411	14.3909	8.79022		12.7017	16.6629	9.2444	14.9972	4.95054	8.49913	14.2479	14.4276	9.90123	11.885
			41.5417	23.5439	4.70089	45.0498	48.2095	-0.834781	67.9543	53.0269	28.7262	39.4319	11.5778		36.2534	20.7384	64.3934	51.4656	11.6683	86.8242	72.7347	49.8136	60.629	14.9923			26.9211	120.381	24.1537	90.6834	85.4038	112.228	60.5727	110.881	129.702	84.9362		23.8299	119.344	26.6175	83.8435	81.6898	114.107	58.8646	129.464	132.725	78.0783
			45.9833	23.7963	6.91249	47.1286	43.5937	1.51417	69.2934	51.5538	28.6251	36.4815	13.6117		37.6355	22.0453	61.6225	52.9037	17.1944	85.4871	70.4726	51.8826	63.0344	24.9			27.9388	107.083	24.562	75.9337	80.1799	107.801	58.1441	117.229	119.526	81.303		25.1629	108.664	30.1227	77.173	78.588	109.523	55.4441	128.278	131.521	80.6887
			50.4247	20.381	8.01743	45.3511	39.8877	1.4953	67.2405	47.1092	24.0525	36.5768	13.1346		35.7961	21.9187	59.6624	53.3169	12.9756	81.6072	64.4394	50.8484	59.7711	19.7819			30.5636	93.2729	22.9966	64.3863	74.4916	101.61	54.0335	113.545	104.762	72.2552		21.4432	101.569	29.8657	74.8118	73.7719	104.627	53.4282	119.999	120.406	76.2101
			54.9453	2.70467	-3.01641	6.3022	5.73231	-7.5964	6.89378	3.1826	0.397726	-5.42652	2.14573		4.94201	6.08725	11.2493	12.787	9.45441	29.8679	5.15322	8.07563	-0.157189	9.05268			31.1161	7.73874	8.17349	5.89734	11.909	10.37	14.8984	11.3805	7.241	0.161302		2.69263	18.7085	11.0024	12.5473	10.6874	15.7197	15.3062	17.2441	15.3634	9.64394
			59.3894	2.09366	-3.9894	5.89204	4.48674	-7.87062	5.45554	1.55141	0.0270827	-1.63552	0.502143		1.1985	2.3903	8.19986	10.2017	5.88578	25.6835	3.71718	12.4598	-1.275	8.14982			25.9134	9.61148	2.51561	3.98599	10.5479	14.2907	17.5608	7.92675	7.65081	0.865479		6.92443	16.7951	7.45655	11.9285	10.5807	10.8426	12.0122	13.6304	10.8403	6.50397
			63.8401	1.05933	-2.01418	5.07924	4.01315	-8.62984	5.21298	1.46164	0.441065	-0.619497	1.40337		0.332905	0.229146	7.82063	9.37667	6.11615	23.7795	3.15123	13.6475	0.251479	7.4917			19.8121	9.28265	2.7399	3.47543	9.78899	14.7488	16.0284	8.39047	9.51308	1.63163		2.48955	16.3741	5.38872	11.4633	8.72957	13.5003	13.0902	13.7915	11.4183	7.3637
	Complex Linked Resp. Averages:			OMGW1	OMGW2	OMGW3	OMGW4	OMGW5	OMGW6	OMGW7	OMGW8	OMGW9	OMGW10														OFGW1	OFGW2	OFGW3	OFGW4	OFGW5	OFGW6	OFGW7	OFGW8	OFGW9	OFGW10
	(average of three consectutive time points)		CI	6.08226	6.92929	11.0226	19.3252	-3.82663	13.6904	15.2459	4.917	11.3991	7.43196													CI	22.8857	24.3027	8.34998	20.7749	26.252	21.8506	15.8292	20.1144	27.2424	7.90357
			CII	23.075	12.2828	38.836	42.7929	13.9028	61.6465	34.9272	39.1923	35.3963	16.9139													CII	25.2747	88.3036	23.659	83.8953	53.1437	82.6705	44.6611	92.2887	99.0419	48.0665
			CIV	29.5677	14.0555	53.868	48.2295	7.33549	76.4011	59.8894	38.9914	49.3208	16.3331													CIV	25.9766	108.386	26.3864	77.8053	79.0208	108.316	56.7479	119.899	123.107	78.9119
	Biological Sample Avg/ug pro:		Time (minutes)	NADH-OMGW1	NADH-OMGW2	NADH-OMGW3	NADH-OMGW4	NADH-OMGW5	NADH-OMGW6	NADH-OMGW7	NADH-OMGW8	NADH-OMGW9	NADH-OMGW10		Succ/Rot-OMGW1	Succ/Rot-OMGW2	Succ/Rot-OMGW3	Succ/Rot-OMGW4	Succ/Rot-OMGW5	Succ/Rot-OMGW6	Succ/Rot-OMGW7	Succ/Rot-OMGW8	Succ/Rot-OMGW9	Succ/Rot-OMGW10			NADH-OFGW1	NADH-OFGW2	NADH-OFGW3	NADH-OFGW4	NADH-OFGW5	NADH-OFGW6	NADH-OFGW7	NADH-OFGW8	NADH-OFGW9	NADH-OFGW10		Succ/Rot-OFGW1	Succ/Rot-OFGW2	Succ/Rot-OFGW3	Succ/Rot-OFGW4	Succ/Rot-OFGW5	Succ/Rot-OFGW6	Succ/Rot-OFGW7	Succ/Rot-OFGW8	Succ/Rot-OFGW9	Succ/Rot-OFGW10
			1.30951	0.110767	-0.23453	0.452748	0.157732	-0.123263	0.147945	0.28894	0.435717	-0.0972799	-0.48012		0.149132	-0.00221396	0.684423	0.297535	0.288287	1.14329	0.0749307	0.0453393	-0.536851	-0.0614848			1.51839	0.310896	0.350347	0.618274	0.235143	0.432544	0.37971	0.381176	0.0997885	-0.203403		1.45099	0.0741242	0.236127	0.439519	0.211507	0.363416	0.313763	0.562716	0.109618	0.036321
			5.75478	0.148778	-0.297923	0.440854	0.343332	0.156466	0.318616	0.319553	0.0104798	-0.0109227	-0.00809126		0.0645871	0.0903814	0.58071	0.569	0.452488	1.41573	0.152976	0.393828	-0.260993	0.0567201			1.92429	0.328388	0.307939	0.27303	0.42089	1.13081	0.432428	0.30921	0.527698	0.091814		1.09156	0.167327	0.411463	0.612855	0.160668	0.219358	0.167467	0.621098	0.475972	0.314824
			10.1948	0.499151	-0.203169	0.445393	0.498974	0.202588	0.160126	0.111109	-0.0183831	0.131122	0.061162		0.261473	0.147346	0.69383	0.701728	0.286228	1.68417	0.323662	1.28192	-0.00851738	0.162231			1.60596	0.324461	0.286364	0.25078	0.390385	1.18668	0.529105	0.318647	0.770002	0.63719		0.932371	0.0785527	0.464614	0.622146	0.355679	0.10774	0.0750596	0.695429	0.650454	0.346793
			14.725	0.441998	0.44172	0.760906	1.46	-0.116641	1.04813	1.42654	0.318687	0.738389	0.529798		1.54985	0.80595	2.58789	3.00754	0.927167	4.15468	2.39492	2.7247	2.47845	1.44933			1.31671	1.99613	0.751704	1.67096	1.84863	1.5275	1.16147	1.47263	2.25976	0.65836		1.96009	6.21498	1.71103	6.10245	3.70136	5.82024	3.13856	6.81898	7.50013	3.64731
			19.1682	0.343849	0.465217	0.658022	1.24529	-0.31804	0.859574	0.841435	0.370811	0.795863	0.500765		1.54033	0.834883	2.59971	2.88283	0.938696	4.11694	2.32739	2.68288	2.5559	1.00005			1.68408	1.51899	0.503979	1.33484	1.80722	1.45248	0.995094	1.38288	1.87923	0.530575		1.8169	5.90871	1.5805	5.52567	3.60809	5.54187	2.99667	6.59805	7.07042	3.35086
			23.6072	0.430604	0.47892	0.785586	1.15976	-0.330646	0.830372	0.781215	0.293903	0.908416	0.561999		1.52482	0.815718	2.5796	2.66823	0.914699	4.05769	2.26313	2.43087	2.55058	1.17501			1.57636	1.34543	0.414314	1.14918	1.59456	1.39013	1.00929	1.45472	1.69868	0.504688		1.27794	5.53703	1.44027	5.15093	3.31928	5.17198	2.79699	6.35912	6.65272	3.3018
			28.1345	-0.151276	0.144766	0.495281	0.248565	-0.494971	0.321143	-0.0846555	0.171268	0.106892	-0.0830153		0.09223	0.783986	0.209271	0.802332	0.406455	1.77614	0.641507	1.56591	-0.262108	0.060744			1.45067	0.0244764	0.360631	1.10397	0.43713	0.550943	0.88004	-0.0772371	0.327351	0.463665		1.07835	0.654089	0.309175	1.01679	0.279911	0.825176	0.81236	0.90143	0.291884	0.375209
			32.5764	-0.050138	0.350968	0.514567	0.088389	-0.544529	0.181616	-0.0221783	0.475732	0.300976	0.213186		0.342963	0.815196	0.330776	0.824636	0.506484	1.90201	0.72363	1.69135	-0.174001	0.321885			1.3291	0.0599274	0.412934	0.982965	0.624034	0.390489	0.976449	0.146633	0.716007	0.575511		1.79245	0.945402	0.548338	0.993634	0.221229	0.581464	0.830947	0.913409	0.550617	0.921707
			37.0162	-0.0829009	0.320986	0.594869	0.122182	-0.469371	0.0913942	-0.128368	0.637722	0.308216	0.120451		0.382239	0.800588	0.443012	0.714263	0.557179	1.95948	0.649691	1.71451	-0.0539132	0.398969			1.21526	0.224142	0.462129	0.900954	0.590918	0.374605	1.06262	0.141722	1.02792	0.627873		0.846777	1.11086	0.616293	0.999816	0.330036	0.566609	0.949863	1.03054	0.70723	0.84893
			41.5417	1.56959	0.313393	3.00332	3.21397	-0.0556521	4.53029	3.53512	1.91508	2.81656	0.826983		2.41689	1.38256	4.29289	3.43104	0.777886	5.78828	4.84898	3.32091	4.33064	1.07088			1.79474	8.02538	1.61025	6.04556	5.69359	7.48183	4.03818	7.92005	9.26442	6.06687		1.58866	7.95628	1.7745	5.58956	5.44599	7.60711	3.9243	9.24742	9.48033	5.57702
			45.9833	1.58642	0.460833	3.14191	2.90624	0.100945	4.61956	3.43692	1.90834	2.60582	0.972267		2.50903	1.46969	4.10817	3.52691	1.14629	5.69914	4.69817	3.45884	4.50245	1.77857			1.86259	7.13888	1.63747	5.06224	5.34533	7.18672	3.87627	8.3735	8.5376	5.80736		1.67753	7.24427	2.00818	5.14487	5.2392	7.30156	3.69627	9.16274	9.39433	5.76348
			50.4247	1.35873	0.534495	3.02341	2.65918	0.0996869	4.4827	3.14062	1.6035	2.61263	0.938188		2.38641	1.46124	3.97749	3.55446	0.865037	5.44048	4.29596	3.3899	4.26936	1.41299			2.03757	6.2182	1.53311	4.29242	4.96611	6.77399	3.60224	8.11034	7.483	5.16109		1.42954	6.77127	1.99104	4.98745	4.91813	6.97515	3.56188	8.57138	8.6004	5.44358
			54.9453	0.180312	-0.201094	0.420147	0.382154	-0.506426	0.459585	0.212173	0.0265151	-0.387609	0.153267		0.329467	0.405817	0.749951	0.852467	0.630294	1.99119	0.343548	0.538375	-0.0112278	0.64662			2.0744	0.515916	0.544899	0.393156	0.793936	0.691332	0.993224	0.81289	0.517215	0.0115216		0.179509	1.24723	0.733493	0.836484	0.71249	1.04798	1.02041	1.23172	1.09738	0.688853
			59.3894	0.139577	-0.26596	0.392803	0.299116	-0.524708	0.363702	0.103428	0.00180551	-0.116823	0.0358674		0.0799003	0.159353	0.546657	0.680112	0.392385	1.71223	0.247812	0.830651	-0.0910712	0.58213			1.72756	0.640765	0.167708	0.265733	0.703194	0.952714	1.17072	0.566196	0.546486	0.0618199		0.461629	1.11967	0.497103	0.795235	0.705379	0.722841	0.800814	0.973598	0.774305	0.464569
			63.8401	0.070622	-0.134279	0.338616	0.267543	-0.575323	0.347532	0.0974424	0.0294043	-0.0442498	0.10024		0.0221936	0.0152764	0.521376	0.625111	0.407744	1.5853	0.210082	0.909833	0.0179628	0.535122			1.32081	0.618843	0.18266	0.231695	0.652599	0.983252	1.06856	0.599319	0.679506	0.116545		0.16597	1.09161	0.359248	0.76422	0.581972	0.90002	0.872683	0.98511	0.815595	0.525979
	Complex Linked Resp. Avg/ug pro:			OMGW1	OMGW2	OMGW3	OMGW4	OMGW5	OMGW6	OMGW7	OMGW8	OMGW9	OMGW10														OFGW1	OFGW2	OFGW3	OFGW4	OFGW5	OFGW6	OFGW7	OFGW8	OFGW9	OFGW10
			CI	0.405484	0.461952	0.734838	1.28835	-0.255109	0.912692	1.0164	0.3278	0.814223	0.530854													CI	1.52572	1.62018	0.556666	1.38499	1.75013	1.4567	1.05528	1.43674	1.94589	0.564541
			CII	1.53834	0.81885	2.58907	2.85286	0.926854	4.10977	2.32848	2.61282	2.52831	1.20813													CII	1.68498	5.88691	1.57727	5.59302	3.54291	5.51136	2.97741	6.59205	7.07442	3.43332
			CIV	1.97118	0.937035	3.5912	3.2153	0.489033	5.09341	3.99263	2.59943	3.52291	1.16665													CIV	1.73177	7.22571	1.75909	5.18702	5.26806	7.22106	3.78319	8.56424	8.79335	5.63657
	Biological Sample Avg/MTDR:		Time (minutes)	NADH-OMGW1	NADH-OMGW2	NADH-OMGW3	NADH-OMGW4	NADH-OMGW5	NADH-OMGW6	NADH-OMGW7	NADH-OMGW8	NADH-OMGW9	NADH-OMGW10		Succ/Rot-OMGW1	Succ/Rot-OMGW2	Succ/Rot-OMGW3	Succ/Rot-OMGW4	Succ/Rot-OMGW5	Succ/Rot-OMGW6	Succ/Rot-OMGW7	Succ/Rot-OMGW8	Succ/Rot-OMGW9	Succ/Rot-OMGW10			NADH-OFGW1	NADH-OFGW2	NADH-OFGW3	NADH-OFGW4	NADH-OFGW5	NADH-OFGW6	NADH-OFGW7	NADH-OFGW8	NADH-OFGW9	NADH-OFGW10		Succ/Rot-OFGW1	Succ/Rot-OFGW2	Succ/Rot-OFGW3	Succ/Rot-OFGW4	Succ/Rot-OFGW5	Succ/Rot-OFGW6	Succ/Rot-OFGW7	Succ/Rot-OFGW8	Succ/Rot-OFGW9	Succ/Rot-OFGW10
			1.30951	0.000104937	-0.000426485	0.000600138	0.000171486	-0.000277232	0.000173657	0.000284034	0.000393993	-9.16419e-05	-0.000728946		0.000141284	-4.02601e-06	0.000907233	0.00032348	0.00064839	0.00134198	7.36584e-05	4.09976e-05	-0.000505737	-9.33497e-05			0.000632722	0.000296161	0.000370777	0.000373367	0.000228021	0.000323739	0.00023863	0.000319413	7.46628e-05	-0.000212608		0.000604636	7.0611e-05	0.000249896	0.00026542	0.000205101	0.000272	0.000197186	0.000471537	8.20176e-05	3.79645e-05
			5.75478	0.000140948	-0.000541764	0.000584372	0.000373271	0.000351909	0.000373989	0.000314127	9.47624e-06	-1.02897e-05	-1.22846e-05		6.11879e-05	0.000164356	0.000769757	0.000618617	0.0010177	0.00166177	0.000150378	0.000356116	-0.000245867	8.61158e-05			0.00080186	0.000312824	0.000325896	0.000164879	0.000408143	0.000846359	0.000271761	0.000259108	0.000394829	9.59687e-05		0.000454857	0.000159397	0.000435457	0.000370095	0.000155802	0.000164179	0.000105245	0.00052046	0.000356128	0.00032907
			10.1948	0.000472881	-0.000369456	0.000590388	0.000542485	0.000455642	0.000187955	0.000109222	-1.66227e-05	0.000123523	9.28596e-05		0.000247712	0.000267944	0.000919703	0.000762919	0.000643759	0.00197686	0.000318166	0.00115917	-8.02375e-06	0.000246308			0.000669213	0.000309083	0.000303062	0.000151443	0.000378561	0.000888174	0.000332518	0.000267016	0.000576124	0.000666024		0.000388523	7.48297e-05	0.000491707	0.000375706	0.000344906	8.06382e-05	4.71715e-05	0.000582746	0.000486677	0.000362486
			14.725	0.000418736	0.000803253	0.00100862	0.00158731	-0.000262339	0.00123029	0.00140231	0.00028817	0.000695595	0.00080437		0.00146828	0.00146559	0.00343036	0.0032698	0.0020853	0.00487673	0.00235425	0.00246379	0.00233481	0.00220046			0.000548678	0.00190152	0.000795538	0.00100907	0.00179264	0.00114327	0.000729929	0.00123401	0.00169078	0.000688152		0.000816781	0.00592042	0.0018108	0.00368519	0.00358926	0.00435619	0.00197244	0.00571408	0.00561168	0.00381236
			19.1682	0.000325753	0.000845983	0.000872238	0.00135388	-0.000715307	0.00100896	0.000827147	0.000335302	0.000749738	0.00076029		0.00145926	0.00151821	0.00344603	0.00313421	0.00211123	0.00483243	0.00228787	0.00242597	0.00240777	0.00151834			0.000701764	0.001447	0.000533368	0.000806089	0.00175248	0.00108712	0.000625371	0.0011588	0.00140606	0.000554584		0.000757111	0.00562867	0.00167266	0.00333688	0.00349881	0.00414784	0.00188327	0.00552895	0.00529017	0.0035025
			23.6072	0.000407942	0.000870901	0.00104133	0.00126089	-0.00074366	0.000974684	0.00076795	0.000265759	0.000855768	0.000853259		0.00144457	0.00148336	0.00341938	0.0029009	0.00205726	0.00476288	0.0022247	0.00219809	0.00240276	0.00178397			0.000656876	0.00128166	0.000438473	0.000693974	0.00154627	0.00104045	0.00063429	0.00121901	0.00127097	0.000527527		0.000532523	0.00527461	0.00152426	0.00311058	0.00321875	0.00387099	0.00175778	0.00532873	0.00497763	0.00345121
			28.1345	-0.000143314	0.000263252	0.000656517	0.00027024	-0.00111325	0.000376955	-8.3218e-05	0.000154867	0.000100697	-0.000126039		8.7376e-05	0.00142565	0.000277399	0.000872296	0.000914164	0.00208482	0.000630615	0.00141596	-0.000246917	9.2225e-05			0.000604502	2.33164e-05	0.00038166	0.000666676	0.00042389	0.000412356	0.000553064	-6.47221e-05	0.000244927	0.000484647		0.000449353	0.000623088	0.000327204	0.000614025	0.000271433	0.000617607	0.000510531	0.000755369	0.000218391	0.000392188
			32.5764	-4.74993e-05	0.000638224	0.000682081	9.60965e-05	-0.00122471	0.000213179	-2.18017e-05	0.000430176	0.000283533	0.000323671		0.000324913	0.00148241	0.000438458	0.000896544	0.00113914	0.00223256	0.000711343	0.00152939	-0.000163916	0.000488704			0.000553844	5.70871e-05	0.000437014	0.000593599	0.000605134	0.000292263	0.000613653	0.000122874	0.000535724	0.000601554		0.000746922	0.000900594	0.000580313	0.000600043	0.000214528	0.000435199	0.000522212	0.000765407	0.000411977	0.000963416
			37.0162	-7.85379e-05	0.000583704	0.000788525	0.000132836	-0.00105567	0.000107278	-0.000126188	0.000576654	0.000290353	0.000182876		0.000362122	0.00145584	0.000587232	0.000776547	0.00125316	0.00230002	0.000638659	0.00155033	-5.07886e-05	0.000605738			0.000506407	0.000213519	0.000489077	0.000544074	0.00057302	0.000280375	0.000667805	0.000118759	0.0007691	0.000656285		0.000352856	0.00105821	0.000652231	0.000603776	0.00032004	0.000424081	0.000596945	0.000863562	0.000529158	0.000887346
			41.5417	0.00148699	0.000569895	0.00398103	0.00349423	-0.000125168	0.00531762	0.0034751	0.00173169	0.00265333	0.00125557		0.00228969	0.00251414	0.00569042	0.00373023	0.00174955	0.00679424	0.00476664	0.0030029	0.00407966	0.00162587			0.000747878	0.00764502	0.00170415	0.00365083	0.00552114	0.00559981	0.00253781	0.00663674	0.00693174	0.00634141		0.000662002	0.00757919	0.00187798	0.00337546	0.00528104	0.00569358	0.00246624	0.00774904	0.00709329	0.00582939
			45.9833	0.00150293	0.00083801	0.00416474	0.00315967	0.000227036	0.0054224	0.00337856	0.0017256	0.0024548	0.00147615		0.00237698	0.00267258	0.00544556	0.00383446	0.00257814	0.00668961	0.0046184	0.00312762	0.00424151	0.00270033			0.000776148	0.00680053	0.00173295	0.00305702	0.00518343	0.00537893	0.00243606	0.00701671	0.00638792	0.00607015		0.000699034	0.00690092	0.00212528	0.00310692	0.00508052	0.00546488	0.00232294	0.00767807	0.00702894	0.00602429
			50.4247	0.00128722	0.000971963	0.00400766	0.00289106	0.000224207	0.00526176	0.00308729	0.00144995	0.00246121	0.00142441		0.00226081	0.00265723	0.00527234	0.00386441	0.00194556	0.00638599	0.00422302	0.00306528	0.00402193	0.00214528			0.000849065	0.00592348	0.00162251	0.00259213	0.0048157	0.00507002	0.00226384	0.0067962	0.00559886	0.00539463		0.000595698	0.00645034	0.00210715	0.00301186	0.00476917	0.00522058	0.00223848	0.00718253	0.00643491	0.00568991
			54.9453	0.000170822	-0.000365684	0.000556923	0.000415478	-0.00113901	0.000539457	0.00020857	2.3976e-05	-0.000365145	0.000232698		0.000312127	0.000737965	0.000994094	0.000926803	0.0014176	0.00233725	0.000337715	0.000486821	-1.05771e-05	0.000981736			0.000864414	0.000491464	0.000576674	0.000237422	0.000769889	0.000517431	0.000624195	0.000681175	0.000386986	1.2043e-05		7.48021e-05	0.00118812	0.000776265	0.000505141	0.000690911	0.000784364	0.000641284	0.00103214	0.000821074	0.000720025
			59.3894	0.000132231	-0.00048364	0.000520678	0.000325199	-0.00118013	0.000426911	0.000101671	1.63262e-06	-0.000110052	5.44559e-05		7.56952e-05	0.000289779	0.000724619	0.000739418	0.000882518	0.0020098	0.000243604	0.000751109	-8.57931e-05	0.000883823			0.000719883	0.000610396	0.000177487	0.000160472	0.000681896	0.000713063	0.000735745	0.000474454	0.000408887	6.46174e-05		0.000192363	0.0010666	0.000526091	0.000480232	0.000684015	0.000541014	0.000503274	0.000815843	0.000579344	0.000485592
			63.8401	6.69052e-05	-0.000244182	0.000448851	0.000290873	-0.00129396	0.00040793	9.57878e-05	2.65886e-05	-4.16852e-05	0.000152191		2.10256e-05	2.77797e-05	0.000691107	0.000679621	0.000917061	0.00186081	0.000206515	0.000822708	1.69217e-05	0.000812452			0.000550387	0.000589513	0.000193311	0.000139918	0.000632834	0.000735919	0.000671539	0.00050221	0.000508414	0.000121819		6.91606e-05	0.00103987	0.000380197	0.000461502	0.000564345	0.000673624	0.000548441	0.000825489	0.000610237	0.00054978
	Complex Linked Resp. Avg/MTDR:			OMGW1	OMGW2	OMGW3	OMGW4	OMGW5	OMGW6	OMGW7	OMGW8	OMGW9	OMGW10														OFGW1	OFGW2	OFGW3	OFGW4	OFGW5	OFGW6	OFGW7	OFGW8	OFGW9	OFGW10
			CI	0.000384144	0.000840046	0.000974061	0.00140069	-0.000573768	0.00107131	0.000999137	0.00029641	0.000767034	0.000805973													CI	0.000635773	0.00154339	0.000589126	0.000836378	0.00169713	0.00109028	0.000663196	0.00120394	0.00145593	0.000590087
			CII	0.00145737	0.00148905	0.00343192	0.00310163	0.0020846	0.00482401	0.00228894	0.00236262	0.00238178	0.00183426													CII	0.000702138	0.0056079	0.00166924	0.00337755	0.00343561	0.00412501	0.00187116	0.00552392	0.00529316	0.00358869
			CIV	0.00186744	0.00170397	0.00476029	0.00349568	0.00109989	0.0059786	0.00392483	0.00235051	0.00331874	0.00177127													CIV	0.000721638	0.00688325	0.00186167	0.00313237	0.0051085	0.00540463	0.00237756	0.00717655	0.00657928	0.00589163
	MTDR (Mito. Content, RFU)/well:			OMGW1	OMGW2	OMGW3	OMGW4	OMGW5	OMGW6	OMGW7	OMGW8	OMGW9	OMGW10														OFGW1	OFGW2	OFGW3	OFGW4	OFGW5	OFGW6	OFGW7	OFGW8	OFGW9	OFGW10
			predicted MTDR in seahorse well	15833.3	8248.7	11316.1	13796.9	6669.3	12779.1	15259.1	16588.5	14861.3	9221.1													predicted MTDR in seahorse well	35996.7	15746.3	14173.5	24839.1	15468.5	20041.3	23868.1	16707.1	18711.3	13393.9
[truncated: 74 more columns]

[truncated: 23 more sheets: OLD-Hamstring, OLD-Heart atria, OLD-Heart ventricles, Old-Hippocampus, Old-Hypothalamus, OLD - Ileum, Old-iWAT, OLD - Jejunum, OLD - Kid-Cor, OLD - Kid-Med, Old-Liver, OLD - Lung, OLD - MesWAT, OLD - Pancreas, OLD - Plantaris, OLD - Proximal colon, OLD-Quad, OLD - Skin, OLD - Soleus, OLD-Spleen …]
